# Supplementary material for: Uncovering hidden phylo- and ecogenomic diversity of the widespread methanotrophic genus Methylobacter
Source: FEMS Microbiol Ecol. 2025 Dec 13;102(2):fiaf127. doi: 10.1093/femsec/fiaf127 (PMC12810054; doi:10.1093/femsec/fiaf127)
Supplement: fiaf127_Supplemental_Files [file fiaf127_supplemental_files.zip]

Archive with 2 entries (2 files):
- Supplementary_figures.docx
- Supplementary_tables.ods
