# Supplementary material for: Uncovering hidden phylo- and ecogenomic diversity of the widespread methanotrophic genus Methylobacter
Source: FEMS Microbiol Ecol. 2025 Dec 13;102(2):fiaf127. doi: 10.1093/femsec/fiaf127 (PMC12810054; doi:10.1093/femsec/fiaf127)
Supplement: fiaf127_Supplemental_Files [file fiaf127_supplemental_files.zip › Supplementary_tables.ods]

## Sheet: Table_S1_overview
GCA_025361585.1	GCA_025361585.1_GL1405metabinner164sub	JANYKK010000122.1	Methylobacter sp. GL140_5_metabinner_164_sub	GL140_5_metabinner_164_sub	freshwater	sediment from glacier stream in the tropics	freshwater sediment	glacier stream sediment from Stanley glacier in Uganda	NA — metagenome	Busi et al., 2022; 10.1038/s41467-022-29914-0	0.3758 N 29.8785 E	81.29	2.78	Neural Network (Specific Model)	11	0.885	11540	280.026255049048	3282354	0.49	3466	no	no	d__Bacteria; p__Pseudomonadota; c__Gammaproteobacteria; o__Methylococcales; f__Methylomonadaceae; g__Methylobacter_A; s__Methylobacter_A sp025361585
GCA_021736725.1	GCA_021736725.1_Tobar13mG39	JAIPFK010000004.1	Methylobacter tundripaludum Tobar13m-G39	Tobar13m-G39	freshwater	lake water	freshwater pelagic	lake water metagenome from Laguna de Tobar in Spain	NA — metagenome	Cabello-Yeves et al., 2023; 10.1002/lno.12437	40.546053 N 2.050427 W	99.86	0.01	Neural Network (Specific Model)	11	0.883	111871	320.636730303845	4046928	0.5	3719	yes	yes	d__Bacteria; p__Pseudomonadota; c__Gammaproteobacteria; o__Methylococcales; f__Methylomonadaceae; g__Methylobacter_A; s__Methylobacter_A tundripaludum_A
GCA_016784875.1	GCA_016784875.1_BS150mG31	JADHTX010000182.1	Methylobacter sp. BS150m-G31	BS150m-G31	marine	brackish water	marine pelagic	brackish water from Black Sea	NA — metagenome	Cesare et al., 2020; 10.3389/fmicb.2020.01979 and Cabello-Yeves et al., 2021; 10.1186/s40793-021-00374-1	43.155517 N 28.005383 E	80.38	0.09	Neural Network (Specific Model)	11	0.869	11791	298.547215496368	2972345	0.46	2891	no	no	d__Bacteria; p__Pseudomonadota; c__Gammaproteobacteria; o__Methylococcales; f__Methylomonadaceae; g__Methylobacter_A; s__Methylobacter_A sp016784875
GCA_945893135.1	GCA_945893135.1_MaH09apr19159	CAMDDV010000001.1	Candidatus Methylobacter oryzae MaH-09apr19-159	MaH-09apr19-159	freshwater	lake water	freshwater pelagic	lake water from Lake Maggiore	NA — metagenome	Chirac et al., 2022; 10.1186/s40168-022-01274-3	45.966667 N 8.65 E	81.21	3.17	Neural Network (Specific Model)	11	0.86	10079	298.970075461879	3998495	0.49	3843	no	no	d__Bacteria; p__Pseudomonadota; c__Gammaproteobacteria; o__Methylococcales; f__Methylomonadaceae; g__Methylobacter_A; s__Methylobacter_A sp026399025
GCA_945861405.1	GCA_945861405.1_LH02apr19193	CAMAUL010000001.1	Candidatus Methylobacter oryzae LH-02apr19-193	LH-02apr19-193	freshwater	lake water	freshwater pelagic	lake water from Lake Lugano	NA — metagenome	Chirac et al., 2022; 10.1186/s40168-022-01274-3	46.009123N 9.021579E	93.55	1.7	Neural Network (Specific Model)	11	0.874	35780	294.065052098001	3576301	0.49	3551	yes	yes	d__Bacteria; p__Pseudomonadota; c__Gammaproteobacteria; o__Methylococcales; f__Methylomonadaceae; g__Methylobacter_A; s__Methylobacter_A oryzae_A
GCA_945908155.1	GCA_945908155.1_ZH03apr1995	CAMDTQ010000001.1	Candidatus Methylobacter oryzae ZH-03apr19-95	ZH-03apr19-95	freshwater	lake water	freshwater pelagic	lake water from Lake Zurich	NA — metagenome	Chirac et al., 2022; 10.1186/s40168-022-01274-3	47.300659N 8.578777E	93.22	2.13	Gradient Boost (General Model)	11	0.861	7679	292.959815715383	3977990	0.49	3907	yes	yes	d__Bacteria; p__Pseudomonadota; c__Gammaproteobacteria; o__Methylococcales; f__Methylomonadaceae; g__Methylobacter_A; s__Methylobacter_A sp026399025
GCA_000383855.1	GCA_000383855.1_A45	KB912877.1	Methylobacter marinus A45	A45	marine	marine sediment	marine sediment	marine sediment from the vicinity of a wastewater treatment plant outflow	Lidstrom et al., 1988; 10.1007/BF00443577	Flynn et al., 2016; 10.1128/genomea.01629-15	33.917212, -118.485102	96.67	3.75	Neural Network (Specific Model)	11	0.86	4984690	318.276383025994	4988792	0.53	4501	yes	yes	d__Bacteria; p__Pseudomonadota; c__Gammaproteobacteria; o__Methylococcales; f__Methylomonadaceae; g__Methylobacter; s__Methylobacter marinus
GCA_000746145.1	GCA_000746145.1_BBA51	JQKS01000001.1	Methylobacter sp. BBA5.1	BBA5.1	marine	marine sediment	marine sediment	surface layer of marine sediment from an estuary	Smith et al., 1997; 10.1128/aem.63.11.4617-4620.1997	Flynn et al., 2016; 10.1128/genomea.01629-15	33.616692, -117.939088	98.85	1.97	Neural Network (Specific Model)	11	0.861	139630	316.513226366002	5074273	0.52	4612	yes	yes	d__Bacteria; p__Pseudomonadota; c__Gammaproteobacteria; o__Methylococcales; f__Methylomonadaceae; g__Methylobacter; s__Methylobacter marinus
GCA_023227905.1	GCA_023227905.1_SO2017LW4bin67	JALOCF010000018.1	Methylobacter sp. SO_2017_LW4 bin 67	SO_2017_LW4 bin 67	terrestrial	landfill	landfill	anaerobic, leachate from a leachate well at an active municipal landfill in Southern Ontario	NA — metagenome	George and Hug, 2023; 10.1038/s41598-023-32078-6	43.44 N 80.58 W	100	5.26	Neural Network (Specific Model)	11	0.87	61013	303.162607126748	4627384	0.49	4434	no	no	d__Bacteria; p__Pseudomonadota; c__Gammaproteobacteria; o__Methylococcales; f__Methylomonadaceae; g__Methylobacter_A; s__Methylobacter_A sp023227905
GCA_023229605.1	GCA_023229605.1_SO2017GW1bin29	JALNYY010000073.1	Methylobacter sp. SO_2017_GW1 bin 29	SO_2017_GW1 bin 29	freshwater	groundwater	groundwater	water from a groundwater well adjacent to an active municipal landfill in Southern Ontario	NA — metagenome	George and Hug, 2023; 10.1038/s41598-023-32078-6	43.44 N 80.58 W	100	9.35	Neural Network (Specific Model)	11	0.88	25540	303.500109577033	4710876	0.5	4563	no	no	d__Bacteria; p__Pseudomonadota; c__Gammaproteobacteria; o__Methylococcales; f__Methylomonadaceae; g__Methylobacter_A; s__Methylobacter_A sp023229605
GCA_028706955.1	GCA_028706955.1_STB8	JAQTVD010000357.1	Methylobacter tundripaludum STB_8	STB_8	terrestrial	landfill	landfill	leachate from a leachate well at an active municipal landfill in the North Eastern United States	NA — metagenome	Grégoire et al., 2023; 10.1038/s41467-023-43129-x	38.96 N 75.67 W	81.7	3.52	Gradient Boost (General Model)	11	0.876	4779	270.445238869028	2842549	0.49	3077	no	no	Undefined (Failed Quality Check)
GCA_028712225.1	GCA_028712225.1_STB140	JAQTQN010000257.1	Methylobacter sp. STB_140	STB_140	terrestrial	landfill	landfill	leachate from a leachate well at an active municipal landfill in the North Eastern United States	NA — metagenome	Grégoire et al., 2023; 10.1038/s41467-023-43129-x	38.96 N 75.67 W	83.69	2.54	Neural Network (Specific Model)	11	0.877	12703	290.117684681804	3097777	0.46	3127	no	no	d__Bacteria; p__Pseudomonadota; c__Gammaproteobacteria; o__Methylococcales; f__Methylomonadaceae; g__JABFRC01; s__JABFRC01 sp028712225
GCA_028714995.1	GCA_028714995.1_STA13	JAQTLI010000001.1	Methylobacter sp. STB_13	STB_13	terrestrial	landfill	landfill	leachate from a leachate well at an active municipal landfill in the North Eastern United States	NA — metagenome	Grégoire et al., 2023; 10.1038/s41467-023-43129-x	38.96 N 75.67 W	89.67	3.25	Gradient Boost (General Model)	11	0.856	6693	263.37139720011	3353302	0.47	3643	no	no	d__Bacteria; p__Pseudomonadota; c__Gammaproteobacteria; o__Methylococcales; f__Methylomonadaceae; g__Methylobacter_A; s__Methylobacter_A sp028714995
GCA_028716975.1	GCA_028716975.1_STD1208	JAQUOU010000001.1	Methylobacter sp. STD1_208	STD1_208	terrestrial	landfill	landfill	leachate from a leachate well at an active municipal landfill in the North Eastern United States	NA — metagenome	Grégoire et al., 2023; 10.1038/s41467-023-43129-x	38.96 N 75.67 W	100	0.28	Neural Network (Specific Model)	11	0.847	127663	300.042152243987	4278709	0.46	4033	yes	yes	d__Bacteria; p__Pseudomonadota; c__Gammaproteobacteria; o__Methylococcales; f__Methylomonadaceae; g__Methylobacter_B; s__Methylobacter_B sp028716975
GCA_023227865.1	GCA_023227865.1_SO2017LW4bin69	JALOCG010000014.1	Methylobacter tundripaludum SO_2017_LW4 bin 69	SO_2017_LW4 bin 69	terrestrial	landfill	landfill	anaerobic, leachate from a leachate well at an active municipal landfill in Southern Ontario	NA — metagenome	George and Hug, 2023; 10.1038/s41598-023-32078-6	43.44 N 80.58 W	91.74	2.29	Neural Network (Specific Model)	11	0.882	62782	319.521130551817	4032912	0.51	3715	yes	yes	d__Bacteria; p__Pseudomonadota; c__Gammaproteobacteria; o__Methylococcales; f__Methylomonadaceae; g__Methylobacter_A; s__Methylobacter_A tundripaludum_A
GCA_000427625.1	GCA_000427625.1_IMVB3098	KE386569.1	Methylobacter luteus IMV-B-3098	IMV-B-3098	terrestrial	soil (?)	agricultural and forest soils	temperate meadow (?)	Whittenbury el at., 1970; 10.1099/00221287-61-2-205	Hamilton et al., 2015; 10.1128/genomeA.00515-15	NA	100	1.23	Neural Network (Specific Model)	11	0.861	4543119	315.533798517226	5029135	0.51	4586	yes	yes	d__Bacteria; p__Pseudomonadota; c__Gammaproteobacteria; o__Methylococcales; f__Methylomonadaceae; g__Methylobacter; s__Methylobacter luteus
GCA_026727675.1	GCA_026727675.1_YRDM1	CP091424.1	Methylobacter sp. YRD-M1	YRD-M1	terrestrial	wetland soil in a delta river	wetland soil, permafrost, paddy field	hypoxic wetland soil in Yellow River Delta wetland in China	Hao et al., 2022; 10.1016/j.soilbio.2022.108863	Hao et al., 2022; 10.1016/j.soilbio.2022.108863	37.7628 N 118.9778 E	99.92	0.33	Neural Network (Specific Model)	11	0.86	4653847	320.068616670332	5064967	0.51	4547	yes	yes	d__Bacteria; p__Pseudomonadota; c__Gammaproteobacteria; o__Methylococcales; f__Methylomonadaceae; g__Methylobacter; s__Methylobacter sp026727675
GCA_902806695.1	GCA_902806695.1_methb	CADCXN010000001.1	Candidatus Methylobacter favorea (METH)B2(1)	(METH)B2(1)	terrestrial	volcanic soil	volcanic soil or mud	acidic volcanic soils from Italy	NA — metagenome	Hogendoorn et al., 2021; 10.1007/s10482-021-01525-7	36° 50′ 77″ N; 11°57′ 160″ E	100	0.38	Neural Network (Specific Model)	11	0.833	53727	292.374871001032	4073239	0.47	3876	yes	yes	d__Bacteria; p__Pseudomonadota; c__Gammaproteobacteria; o__Methylococcales; f__Methylomonadaceae; g__Methylobacter_B; s__Methylobacter_B favarea
GCA_026398995.1	GCA_026398995.1_LacPavin0818WC45MAG437	JAPLRV010000152.1	Methylobacter sp. LacPavin_0818_WC45_MAG_43_7	LacPavin_0818_WC45_MAG_43_7	freshwater	water column 45 m	freshwater pelagic	water column 45 m of a lake Lac Pavin in France, at the altitude 1200m	NA — metagenome	Jaffe et al., 2023; 10.1186/s40168-022-01416-7	45.4990 N 2.8869 E	99.88	3.88	Gradient Boost (General Model)	11	0.851	12240	270.547996041564	3843808	0.43	4042	yes	yes	d__Bacteria; p__Pseudomonadota; c__Gammaproteobacteria; o__Methylococcales; f__Methylomonadaceae; g__Methylobacter_A; s__Methylobacter_A sp903832775
GCA_026399025.1	GCA_026399025.1_LacPavin0419WC53MAG4911	JAPLRU010000071.1	Methylobacter sp. LacPavin_0419_WC53_MAG_49_11	LacPavin_0419_WC53_MAG_49_11	freshwater	water column 53 m	freshwater pelagic	water column 53 m of a lake Lac Pavin in France, at the altitude 1200m	NA — metagenome	Jaffe et al., 2023; 10.1186/s40168-022-01416-7	45.4990 N 2.8869 E	100	0.36	Neural Network (Specific Model)	11	0.857	62114	323.617926565875	5232265	0.49	4630	yes	yes	d__Bacteria; p__Pseudomonadota; c__Gammaproteobacteria; o__Methylococcales; f__Methylomonadaceae; g__Methylobacter_A; s__Methylobacter_A sp026399025
GCA_000685925.1	GCA_000685925.1_2122	JMLA01000001.1	Methylobacter tundripaludum 21/22	21/22	freshwater	freshwater sediment	freshwater sediment	Lake Washington sediments	following Kaluzhnaya et al., 2015: Beck et al., 2011; 10.7717/peerj.23 and Oshkin et al., 2015; 10.1038/ismej.2014.203	Kalyuzhnaya et al., 2015; 10.1128/genomea.00103-15	47.038075’ N, 122.015993’ W	100	0.22	Neural Network (Specific Model)	11	0.871	4665210	324.396605307196	4665210	0.49	4183	yes	yes	d__Bacteria; p__Pseudomonadota; c__Gammaproteobacteria; o__Methylococcales; f__Methylomonadaceae; g__Methylobacter_A; s__Methylobacter_A tundripaludum
GCA_000733835.1	GCA_000733835.1_3132	JPOH01000001.1	Methylobacter tundripaludum 31/32	31/32	freshwater	freshwater sediment	freshwater sediment	Lake Washington sediments	following Kaluzhnaya et al., 2015: Beck et al., 2011; 10.7717/peerj.23 and Oshkin et al., 2015; 10.1038/ismej.2014.203	Kalyuzhnaya et al., 2015; 10.1128/genomea.00103-15	47.038075’ N, 122.015993’ W	100	0.68	Neural Network (Specific Model)	11	0.872	5034627	318.590938651637	5047546	0.49	4613	yes	yes	d__Bacteria; p__Pseudomonadota; c__Gammaproteobacteria; o__Methylococcales; f__Methylomonadaceae; g__Methylobacter_A; s__Methylobacter_A tundripaludum
GCA_022788635.1	GCA_022788635.1_S3L5C	CP076024.1	Methylobacter sp. S3L5C	S3L5C	freshwater	lake water	freshwater pelagic	hypoxic lake water from Lake Lovojarvi in Finland from 5.75m depth	Khanongnuch et al., 2022; 10.1038/s43705-022-00172-x	Khanongnuch et al., 2022; 10.1038/s43705-022-00172-x	61.07 N 25.03 E	100	1.13	Neural Network (Specific Model)	11	0.845	4815745	312.744250229991	4815745	0.43	4348	yes	yes	d__Bacteria; p__Pseudomonadota; c__Gammaproteobacteria; o__Methylococcales; f__Methylomonadaceae; g__Methylobacter_C; s__Methylobacter_C sp022788635
GCA_015476545.1	GCA_015476545.1_BlB1	JADMKV010000100.1	Methylobacter sp. BlB1 / Candidatus Methylobacter coli	BlB1	terrestrial	antilope feces	host-associated	Balck buck feces collected from a zoo	Khatri et al., 2021; 10.3390/microbiolres12020035	Khatri et al., 2021; 10.3390/microbiolres12020035	18.45 N 73.860 E	99.96	0.34	Neural Network (Specific Model)	11	0.863	59038	313.177797632343	4865836	0.51	4477	yes	yes	d__Bacteria; p__Pseudomonadota; c__Gammaproteobacteria; o__Methylococcales; f__Methylomonadaceae; g__Methylobacter; s__Methylobacter sp015476545
GCA_036559765.1	GCA_036559765.1_SMAGU4158	DATBSN010000001.1	Methylobacter sp. SMAG_U4158	SMAG_U4158	terrestrial	agricultural soil	agricultural and forest soils	agricultural soil in Scotland	NA — metagenome	Ma et al., 2023; 10.1038/s41467-023-43000-z	57.1863 N 2.2145 W	46.74	0.28	Neural Network (Specific Model)	11	0.879	8842	283.647120972002	1829264	0.48	1893	no	no	Undefined (Failed Quality Check)
GCA_036560465.1	GCA_036560465.1_SMAGU4120	DATBRD010000001.1	Methylobacter sp. SMAG_U4120	SMAG_U4120	terrestrial	agricultural soil	agricultural and forest soils	agricultural soil in Scotland	NA — metagenome	Ma et al., 2023; 10.1038/s41467-023-43000-z	57.1866 N 2.2146 W	90.73	0.07	Neural Network (Specific Model)	11	0.863	75721	305.620818838641	3962804	0.48	3737	yes	yes	d__Bacteria; p__Pseudomonadota; c__Gammaproteobacteria; o__Methylococcales; f__Methylomonadaceae; g__Methylobacter_A; s__Methylobacter_A sp036560465
GCA_036561025.1	GCA_036561025.1_SMAGU4092	DATBQB010000001.1	Methylobacter sp. SMAG_U4092	SMAG_U4092	terrestrial	agricultural soil	agricultural and forest soils	agricultural soil in Scotland	NA — metagenome	Ma et al., 2023; 10.1038/s41467-023-43000-z	57.1866 N 2.2146 W	100	0.67	Neural Network (Specific Model)	11	0.866	118671	315.119009401513	4751842	0.47	4361	yes	yes	d__Bacteria; p__Pseudomonadota; c__Gammaproteobacteria; o__Methylococcales; f__Methylomonadaceae; g__Methylobacter_A; s__Methylobacter_A sp036561025
GCA_036561065.1	GCA_036561065.1_SMAGU4093	DATBQC010000001.1	Methylobacter sp. SMAG_U4093	SMAG_U4093	terrestrial	agricultural soil	agricultural and forest soils	agricultural soil in Scotland	NA — metagenome	Ma et al., 2023; 10.1038/s41467-023-43000-z	57.1866 N 2.2146 W	92.86	4.29	Gradient Boost (General Model)	11	0.876	5626	263.584572674995	4541781	0.49	5043	yes	yes	d__Bacteria; p__Pseudomonadota; c__Gammaproteobacteria; o__Methylococcales; f__Methylomonadaceae; g__Methylobacter_A; s__Methylobacter_A sp036561065
GCA_024636505.1	GCA_024636505.1_LHM5	JAGXGY010000046.1	Methylobacter sp. LH_M5	LH_M5	freshwater	saline spring sediment	freshwater sediment	cold, saline spring sediment from Nunavut, Canada	NA — metagenome	Magnuson et al., 2022; 10.1038/s41396-022-01233-8	79.41 N 90.72 W	86.7	0	Neural Network (Specific Model)	11	0.878	57296	307.223991114402	2829496	0.48	2701	no	no	d__Bacteria; p__Pseudomonadota; c__Gammaproteobacteria; o__Methylococcales; f__Methylomonadaceae; g__Methylobacter_A; s__Methylobacter_A sp024636505
GCA_002862125.1	GCA_002862125.1_KS41	PHSP01000001.1	Methylobacter sp. KS41	KS41	terrestrial	acidic soils	agricultural and forest soils	South Korea: forest soil in Cheongju	Nguyen et al., 2018; 10.3389/fmicb.2018.01982	Nguyen et al., 2018; 10.3389/fmicb.2018.01982	36.626883 N 127.455585 E	100	0.57	Neural Network (Specific Model)	11	0.849	2423795	310.439953810624	4741940	0.47	4330	yes	yes	d__Bacteria; p__Pseudomonadota; c__Gammaproteobacteria; o__Methylococcales; f__Methylomonadaceae; g__Methylobacter_C; s__Methylobacter_C sp002862125
GCA_002331285.1	GCA_002331285.1_UBA2091	DCZF01000015.1	Methylobacter sp. UBA2091	UBA2091	freshwater	freshwater sediment	freshwater sediment	Lake Washington sediments	NA — metagenome	Parks et al., 2017; 10.1038/s41564-017-0012-7	47.038075’ N, 122.015993’ W	92.01	0	Neural Network (Specific Model)	11	0.872	61891	316.064004376368	3970929	0.49	3656	yes	no	d__Bacteria; p__Pseudomonadota; c__Gammaproteobacteria; o__Methylococcales; f__Methylomonadaceae; g__Methylobacter_A; s__Methylobacter_A tundripaludum
GCA_002454495.1	GCA_002454495.1_UBA6706	DKIY01000161.1	Methylobacter tundripaludum UBA6706	UBA6706	freshwater	freshwater sediment	freshwater sediment	Lake Washington sediments	NA — metagenome	Parks et al., 2017; 10.1038/s41564-017-0012-7	47.038075’ N, 122.015993’ W	85.93	1.02	Neural Network (Specific Model)	11	0.875	17215	289.749166666667	3567626	0.49	3600	no	no	d__Bacteria; p__Pseudomonadota; c__Gammaproteobacteria; o__Methylococcales; f__Methylomonadaceae; g__Methylobacter_A; s__Methylobacter_A tundripaludum
GCA_002454575.1	GCA_002454575.1_UBA6701	DKJD01000009.1	Methylobacter sp. UBA6701	UBA6701	freshwater	freshwater sediment	freshwater sediment	Lake Washington sediments	NA — metagenome	Parks et al., 2017; 10.1038/s41564-017-0012-7	47.038075’ N, 122.015993’ W	85.06	1.21	Neural Network (Specific Model)	11	0.857	26637	287.037115030271	3805830	0.49	3799	no	no	d__Bacteria; p__Pseudomonadota; c__Gammaproteobacteria; o__Methylococcales; f__Methylomonadaceae; g__Methylobacter_A; s__Methylobacter_A tundripaludum
GCA_002454375.1	GCA_002454375.1_UBA6712	DKIS01000012.1	Methylobacter sp. UBA6712	UBA6712	freshwater	freshwater sediment	freshwater sediment	Lake Washington sediments	NA — metagenome	Parks et al., 2017; 10.1038/s41564-017-0012-7	47.038075’ N, 122.015993’ W	97.96	0	Neural Network (Specific Model)	11	0.87	55484	305.844694132335	4213703	0.49	4005	yes	yes	d__Bacteria; p__Pseudomonadota; c__Gammaproteobacteria; o__Methylococcales; f__Methylomonadaceae; g__Methylobacter_A; s__Methylobacter_A tundripaludum
GCA_002454695.1	GCA_002454695.1_UBA6696	DKJI01000061.1	Methylobacter sp. UBA6696	UBA6696	freshwater	freshwater sediment	freshwater sediment	Lake Washington sediments	NA — metagenome	Parks et al., 2017; 10.1038/s41564-017-0012-7	47.038075’ N, 122.015993’ W	94.99	0.4	Neural Network (Specific Model)	11	0.873	40847	312.623917748918	3962968	0.49	3696	yes	yes	d__Bacteria; p__Pseudomonadota; c__Gammaproteobacteria; o__Methylococcales; f__Methylomonadaceae; g__Methylobacter_A; s__Methylobacter_A tundripaludum
GCA_037671525.1	GCA_037671525.1_LS7T4A	JAWPOH010000001.1	Methylobacter svalbardensis LS7-T4A	LS7-T4A	terrestrial	methane seep sediment	wetland soil, permafrost, paddy field	Arctic terrestrial methane seep sediment from Svalbard	Patll et al., 2024; 10.1007/s10482-024-01953-1	Patil et al., 2024; 10.1007/s10482-024-01953-1	78.240652 N 9.750005 E	100	0.87	Neural Network (Specific Model)	11	0.852	65853	288.245424683247	4316257	0.48	4262	yes	yes	d__Bacteria; p__Pseudomonadota; c__Gammaproteobacteria; o__Methylococcales; f__Methylomonadaceae; g__Methylobacter_A; s__Methylobacter_A svalbardensis
GCA_005239965.1	GCA_005239965.1_Bin161	SBAV01000138.1	Methylobacter tundripaludum Bin_16_1	Bin_16_1	freshwater	thermal alpine spring water	freshwater pelagic	Trento, Comano Thermal Spring	NA	Pedron et al., 10.1186/s40168-019-0625-6	46.01 N 10.52 E	97.35	3.28	Neural Network (Specific Model)	11	0.874	8590	284.62478141394	3903614	0.46	4003	yes	yes	d__Bacteria; p__Pseudomonadota; c__Gammaproteobacteria; o__Methylococcales; f__Methylomonadaceae; g__Crenothrix; s__Crenothrix sp005239965
GCA_003994235.2	GCA_003994235.2_KRF1	RYFG02000027.1	Candidatus Methylobacter oryzae KRF1	KRF1	terrestrial	rice field	wetland soil, permafrost, paddy field	rice field soil in Kerala	Rahalkar et al., 2019; 10.1007/s10482-019-01262-y	Rahalkar et al., 2019; 10.1007/s10482-019-01262-y	9.49 N; 76.33°E	100	0.03	Neural Network (Specific Model)	11	0.877	80777	331.79772016093	5071213	0.49	4474	yes	yes	d__Bacteria; p__Pseudomonadota; c__Gammaproteobacteria; o__Methylococcales; f__Methylomonadaceae; g__Methylobacter_A; s__Methylobacter_A oryzae
Submitted_GenBank_assembly	File_name	Accession_version	Description_NCBI	Strain	Environment_type	Environment_details	Environment_categories_figure1	Isloated_enriched_from	Reference_isolation_enrichment	Reference_genome	Coordinates	Completeness	Contamination	Completeness_Model_Used	Translation_Table_Used	Coding_Density	Contig_N50	Average_Gene_Length	Genome_Size	GC_Content	Total_Coding_Sequences	Passed_QC	Included_into_representative_non-redundant_dataset	taxonomic classification in the GTDB
GCA_903831545.1	GCA_903831545.1_KTtbin1808	CAIKYI010000001.1	uncultured Methylobacter sp. KTt_bin-1808	KTt_bin-1808	freshwater	lake water	freshwater pelagic	lake water from stratified lake from Lomtjärnan in Sweden, from ~2.5m depth	NA — metagenome	Rissanen et al., 2020; 10.1093/femsec/fiaa252	63.34916666666667 N 14.458888888888888 E	72.7	4.24	Neural Network (Specific Model)	11	0.867	6016	273.299844640083	3643733	0.44	3862	no	no	d__Bacteria; p__Pseudomonadota; c__Gammaproteobacteria; o__Methylococcales; f__Methylomonadaceae; g__Methylobacter_A; s__Methylobacter_A sp903831545
GCA_903862195.1	GCA_903862195.1_Day25bin515	CAIOXG010000001.1	uncultured Methylobacter sp. Day2-5_bin-515	Day2-5_bin-515	freshwater	lake water	freshwater pelagic	lake water from stratified lake from Lomtjärnan in Sweden, from ~2.5m depth	NA — metagenome	Rissanen et al., 2020; 10.1093/femsec/fiaa252	63.34916666666667N, 14.458888888888888E	100	0.78	Gradient Boost (General Model)	11	0.877	8402	286.754395916052	3452370	0.43	3526	yes	yes	d__Bacteria; p__Pseudomonadota; c__Gammaproteobacteria; o__Methylococcales; f__Methylomonadaceae; g__Methylobacter_A; s__Methylobacter_A sp903832775
GCA_903832775.1	GCA_903832775.1_Day62bin251	CAILCX010000001.1	uncultured Methylobacter sp. Day6-2_bin-251	Day6-2_bin-251	freshwater	lake water	freshwater pelagic	lake water from stratified lake from Lomtjärnan in Sweden, from ~2.5m depth	NA — metagenome	Rissanen et al., 2021; 10.1093/femsec/fiaa252	63.34916666666667N, 14.458888888888888E	99.63	0.82	Gradient Boost (General Model)	11	0.866	35362	303.059462394787	3858447	0.43	3683	yes	no	d__Bacteria; p__Pseudomonadota; c__Gammaproteobacteria; o__Methylococcales; f__Methylomonadaceae; g__Methylobacter_A; s__Methylobacter_A sp903832775
GCA_903861535.1	GCA_903861535.1_Day66bin287	CAIOUW010000001.1	uncultured Methylobacter sp. Day6-6_bin-287	Day6-6_bin-287	freshwater	lake water	freshwater pelagic	lake water from stratified lake from Lomtjärnan in Sweden, from ~2.5m depth	NA — metagenome	Rissanen et al., 2021; 10.1093/femsec/fiaa252	63.34916666666667N, 14.458888888888888E	93.13	2.64	Gradient Boost (General Model)	11	0.873	6258	281.586911459876	3260567	0.43	3377	yes	no	d__Bacteria; p__Pseudomonadota; c__Gammaproteobacteria; o__Methylococcales; f__Methylomonadaceae; g__Methylobacter_A; s__Methylobacter_A sp903832775
GCA_903865295.1	GCA_903865295.1_Day61bin555	CAIPJM010000001.1	uncultured Methylobacter sp. Day6-1_bin-555	Day6-1_bin-555	freshwater	lake water	freshwater pelagic	lake water from stratified lake from Lomtjärnan in Sweden, from ~2.5m depth	NA — metagenome	Rissanen et al., 2021; 10.1093/femsec/fiaa252	63.34916666666667N, 14.458888888888888E	99.91	1.58	Neural Network (Specific Model)	11	0.87	29888	305.747142458879	3775303	0.43	3587	yes	no	d__Bacteria; p__Pseudomonadota; c__Gammaproteobacteria; o__Methylococcales; f__Methylomonadaceae; g__Methylobacter_A; s__Methylobacter_A sp903832775
GCA_903877285.1	GCA_903877285.1_Day22bin315	CAIRDI010000001.1	uncultured Methylobacter sp. Day2-2_bin-315	Day2-2_bin-315	freshwater	lake water	freshwater pelagic	lake water from stratified lake from Lomtjärnan in Sweden, from ~2.5m depth	NA — metagenome	Rissanen et al., 2021; 10.1093/femsec/fiaa252	63.34916666666667N, 14.458888888888888E	99.98	1.67	Neural Network (Specific Model)	11	0.868	34627	307.548369565217	3906533	0.43	3680	yes	no	d__Bacteria; p__Pseudomonadota; c__Gammaproteobacteria; o__Methylococcales; f__Methylomonadaceae; g__Methylobacter_A; s__Methylobacter_A sp903832775
GCA_903879785.1	GCA_903879785.1_KTtbin1619	CAIRMW010000001.1	uncultured Methylobacter sp. KTt_bin-1619	KTt_bin-1619	freshwater	lake water	freshwater pelagic	lake water from stratified lake from Lomtjärnan in Sweden, from ~2.5m depth	NA — metagenome	Rissanen et al., 2021; 10.1093/femsec/fiaa252	63.34916666666667N, 14.458888888888888E	99.1	2.81	Neural Network (Specific Model)	11	0.867	26803	300.10959651036	3803119	0.43	3668	yes	no	d__Bacteria; p__Pseudomonadota; c__Gammaproteobacteria; o__Methylococcales; f__Methylomonadaceae; g__Methylobacter_A; s__Methylobacter_A sp903832775
GCA_903883315.1	GCA_903883315.1_Day26bin407	CAISAK010000001.1	uncultured Methylobacter sp. Day2-6_bin-407	Day2-6_bin-407	freshwater	lake water	freshwater pelagic	lake water from stratified lake from Lomtjärnan in Sweden, from ~2.5m depth	NA — metagenome	Rissanen et al., 2021; 10.1093/femsec/fiaa252	63.34916666666667N, 14.458888888888888E	93.9	1.22	Neural Network (Specific Model)	11	0.873	15797	295.935009889799	3592863	0.43	3539	yes	no	d__Bacteria; p__Pseudomonadota; c__Gammaproteobacteria; o__Methylococcales; f__Methylomonadaceae; g__Methylobacter_A; s__Methylobacter_A sp903832775
GCA_903884755.1	GCA_903884755.1_Day24bin510	CAISFX010000001.1	uncultured Methylobacter sp. Day2-4_bin-510	Day2-4_bin-510	freshwater	lake water	freshwater pelagic	lake water from stratified lake from Lomtjärnan in Sweden, from ~2.5m depth	NA — metagenome	Rissanen et al., 2021; 10.1093/femsec/fiaa252	63.34916666666667N, 14.458888888888888E	99.57	1.62	Neural Network (Specific Model)	11	0.87	30489	307.278126784694	3706420	0.43	3502	yes	no	d__Bacteria; p__Pseudomonadota; c__Gammaproteobacteria; o__Methylococcales; f__Methylomonadaceae; g__Methylobacter_A; s__Methylobacter_A sp903832775
GCA_903888035.1	GCA_903888035.1_Day63bin384	CAISRV010000001.1	uncultured Methylobacter sp. Day6-3_bin-384	Day6-3_bin-384	freshwater	lake water	freshwater pelagic	lake water from stratified lake from Lomtjärnan in Sweden, from ~2.5m depth	NA — metagenome	Rissanen et al., 2021; 10.1093/femsec/fiaa252	63.34916666666667N, 14.458888888888888E	99.96	1.55	Neural Network (Specific Model)	11	0.869	40881	301.327187743443	3999228	0.43	3851	yes	no	d__Bacteria; p__Pseudomonadota; c__Gammaproteobacteria; o__Methylococcales; f__Methylomonadaceae; g__Methylobacter_A; s__Methylobacter_A sp903832775
GCA_903903355.1	GCA_903903355.1_Day21bin573	CAIUYR010000001.1	uncultured Methylobacter sp. Day2-1_bin-573	Day2-1_bin-573	freshwater	lake water	freshwater pelagic	lake water from stratified lake from Lomtjärnan in Sweden, from ~2.5m depth	NA — metagenome	Rissanen et al., 2021; 10.1093/femsec/fiaa252	63.34916666666667N, 14.458888888888888E	98.71	1.93	Neural Network (Specific Model)	11	0.872	24729	304.03539341138	3834368	0.43	3673	yes	no	d__Bacteria; p__Pseudomonadota; c__Gammaproteobacteria; o__Methylococcales; f__Methylomonadaceae; g__Methylobacter_A; s__Methylobacter_A sp903832775
GCA_903910885.1	GCA_903910885.1_Day64bin015	CAIWBL010000001.1	uncultured Methylobacter sp. Day6-4_bin-015	Day6-4_bin-015	freshwater	lake water	freshwater pelagic	lake water from stratified lake from Lomtjärnan in Sweden, from ~2.5m depth	NA — metagenome	Rissanen et al., 2021; 10.1093/femsec/fiaa252	63.34916666666667N, 14.458888888888888E	99.99	2.13	Neural Network (Specific Model)	11	0.87	32131	305.25556762629	3869585	0.43	3682	yes	no	d__Bacteria; p__Pseudomonadota; c__Gammaproteobacteria; o__Methylococcales; f__Methylomonadaceae; g__Methylobacter_A; s__Methylobacter_A sp903832775
GCA_903912775.1	GCA_903912775.1_Day23bin214	CAIWIP010000001.1	uncultured Methylobacter sp. Day2-3_bin-214	Day2-3_bin-214	freshwater	lake water	freshwater pelagic	lake water from stratified lake from Lomtjärnan in Sweden, from ~2.5m depth	NA — metagenome	Rissanen et al., 2021; 10.1093/femsec/fiaa252	63.34916666666667N, 14.458888888888888E	98.76	0.31	Neural Network (Specific Model)	11	0.872	21238	300.209980910826	3782795	0.43	3667	yes	no	d__Bacteria; p__Pseudomonadota; c__Gammaproteobacteria; o__Methylococcales; f__Methylomonadaceae; g__Methylobacter_A; s__Methylobacter_A sp903832775
GCA_903924865.1	GCA_903924865.1_Day65bin428	CAIYDA010000001.1	uncultured Methylobacter sp. Day6-5_bin-428	Day6-5_bin-428	freshwater	lake water	freshwater pelagic	lake water from stratified lake from Lomtjärnan in Sweden, from ~2.5m depth	NA — metagenome	Rissanen et al., 2021; 10.1093/femsec/fiaa252	63.34916666666667N, 14.458888888888888E	93.86	1.43	Neural Network (Specific Model)	11	0.874	11375	292.065722379603	3534439	0.43	3530	yes	no	d__Bacteria; p__Pseudomonadota; c__Gammaproteobacteria; o__Methylococcales; f__Methylomonadaceae; g__Methylobacter_A; s__Methylobacter_A sp903832775
GCA_025583945.1	GCA_025583945.1_Z0021	JAOEGU010000100.1	Methylobacter psychrophilus Z-0021	Z-0021	terrestrial	tundra soil	wetland soil, permafrost, paddy field	tundra soil from Vorkuta, Russia	Omelchenko et al., 1993; 10.1007/BF01575988, Omelchenko et al., 1996	Rissanen et al., 2022; 10.1016/j.dib.2022.108689	68N 52E	100	0.13	Neural Network (Specific Model)	11	0.844	80242	317.64606876653	4691082	0.43	4159	yes	yes	d__Bacteria; p__Pseudomonadota; c__Gammaproteobacteria; o__Methylococcales; f__Methylomonadaceae; g__Methylobacter_C; s__Methylobacter_C psychrophilus
GCA_036741905.1	GCA_036741905.1_CTOTU25073	DAINRH010000001.1	Methylobacter sp. CTOTU25073	CTOTU25073	freshwater	lake sediment	freshwater sediment	Lake Washington sediments	NA — metagenome	Rocha et al., 2024; 10.1111/1755-0998.13904	NA	92.54	2.93	Neural Network (Specific Model)	11	0.861	17450	299.640805247681	4603792	0.49	4421	yes	no	d__Bacteria; p__Pseudomonadota; c__Gammaproteobacteria; o__Methylococcales; f__Methylomonadaceae; g__Methylobacter_A; s__Methylobacter_A sp036741905
GCA_036787135.1	GCA_036787135.1_CTOTU25066	DAIQPW010000054.1	Methylobacter sp. CTOTU25066	CTOTU25066	freshwater	lake sediment	freshwater sediment	Lake Washington sediments	NA — metagenome	Rocha et al., 2024; 10.1111/1755-0998.13904	NA	100	1.07	Neural Network (Specific Model)	11	0.871	82895	319.927116613419	5507379	0.48	5008	yes	no	d__Bacteria; p__Pseudomonadota; c__Gammaproteobacteria; o__Methylococcales; f__Methylomonadaceae; g__Methylobacter_A; s__Methylobacter_A sp036824685
GCA_036845245.1	GCA_036845245.1_CTOTU25072	DAIUEH010000001.1	Methylobacter sp. CTOTU25072	CTOTU25072	freshwater	lake sediment	freshwater sediment	Lake Washington sediments	NA — metagenome	Rocha et al., 2024; 10.1111/1755-0998.13904	NA	100	0.13	Neural Network (Specific Model)	11	0.873	82895	321.569681171045	5496949	0.48	4987	yes	no	d__Bacteria; p__Pseudomonadota; c__Gammaproteobacteria; o__Methylococcales; f__Methylomonadaceae; g__Methylobacter_A; s__Methylobacter_A sp036824685
GCA_036824685.1	GCA_036824685.1_CTOTU25010	DAISZR010000068.1	Methylobacter sp. CTOTU25010	CTOTU25010	freshwater	lake sediment	freshwater sediment	Lake Washington sediments	NA — metagenome	Rocha et al., 2024; 10.1111/1755-0998.13904	NA	100	0.13	Neural Network (Specific Model)	11	0.873	83929	320.816223832528	5467791	0.48	4968	yes	yes	d__Bacteria; p__Pseudomonadota; c__Gammaproteobacteria; o__Methylococcales; f__Methylomonadaceae; g__Methylobacter_A; s__Methylobacter_A sp036824685
GCA_036824705.1	GCA_036824705.1_CTOTU25067	DAISZS010000329.1	Methylobacter sp. CTOTU25067	CTOTU25067	freshwater	lake sediment	freshwater sediment	Lake Washington sediments	NA — metagenome	Rocha et al., 2024; 10.1111/1755-0998.13904	NA	95.18	2.75	Gradient Boost (General Model)	11	0.862	17488	296.196861626248	4323025	0.5	4206	yes	yes	d__Bacteria; p__Pseudomonadota; c__Gammaproteobacteria; o__Methylococcales; f__Methylomonadaceae; g__Methylobacter_A; s__Methylobacter_A sp036741905
GCA_029945745.1	GCA_029945745.1_U2019MAG002	JAQSDD010000100.1	Methylobacter sp. U-2019 MAG002	U-2019 MAG002	freshwater	lake sediment	freshwater sediment	freshwater lake sediments from Antarctica	Roldán and Menes, 2023; 10.1007/s10482-023-01840-1	Roldán and Menes, 2023; 10.1007/s10482-023-01840-1	62.1770 S 58.9211 W	100	0.01	Neural Network (Specific Model)	11	0.873	51036	316.972140039448	4408033	0.49	4056	yes	no	d__Bacteria; p__Pseudomonadota; c__Gammaproteobacteria; o__Methylococcales; f__Methylomonadaceae; g__Methylobacter_A; s__Methylobacter_A tundripaludum
GCA_029945545.1	GCA_029945545.1_U2020MAG003	JAQSCS010000100.1	Methylobacter sp. U-2020 MAG003	U-2020 MAG003	freshwater	lake sediment	freshwater sediment	freshwater lake sediments from Antarctica	Roldán and Menes, 2023; 10.1007/s10482-023-01840-1	Roldán and Menes, 2023; 10.1007/s10482-023-01840-1	62.1937 S 58.9672 W	100	0	Neural Network (Specific Model)	11	0.874	47432	320.149635952799	4367727	0.49	3983	yes	yes	d__Bacteria; p__Pseudomonadota; c__Gammaproteobacteria; o__Methylococcales; f__Methylomonadaceae; g__Methylobacter_A; s__Methylobacter_A tundripaludum
GCA_029945785.1	GCA_029945785.1_K2018MAG008	JAQSDF010000100.1	Candidatus Methylobacter titanis K-2018 MAG008	K-2018 MAG008	freshwater	lake sediment	freshwater sediment	freshwater lake sediments from Antarctica	Roldán and Menes, 2023; 10.1007/s10482-023-01840-1	Roldán and Menes, 2023; 10.1007/s10482-023-01840-1	62.1770 S 58.9211 W	99.98	1.11	Neural Network (Specific Model)	11	0.88	49616	317.94915782907	3468869	0.48	3206	yes	yes	d__Bacteria; p__Pseudomonadota; c__Gammaproteobacteria; o__Methylococcales; f__Methylomonadaceae; g__Methylobacter_A; s__Methylobacter_A titanis
GCA_029946125.1	GCA_029946125.1_D12020MAG004	JAQSDX010000100.1	Candidatus Methylobacter titanis D1-2020 MAG004	D1-2020 MAG004	freshwater	lake sediment	freshwater sediment	freshwater lake sediments from Antarctica	Roldán and Menes, 2023; 10.1007/s10482-023-01840-1	Roldán and Menes, 2023; 10.1007/s10482-023-01840-1	62.1850 S 58.9111 W	99.98	0.53	Neural Network (Specific Model)	11	0.877	51691	315.789247311828	3510200	0.48	3255	yes	yes	d__Bacteria; p__Pseudomonadota; c__Gammaproteobacteria; o__Methylococcales; f__Methylomonadaceae; g__Methylobacter_A; s__Methylobacter_A titanis
GCA_030683935.1	GCA_030683935.1_C10maxbin001	JAUXPB010000228.1	Methylobacter sp. C10_maxbin.001	C10_maxbin.001	freshwater	groundwater	groundwater	groundwater in Canada, at 74 m depth	NA — metagenome	Ruff et al., 2023; 10.1038/s41467-023-38523-4	49.99 N 110.46 W	93.61	0.03	Neural Network (Specific Model)	11	0.871	35356	307.256435891027	4225408	0.49	4001	yes	no	d__Bacteria; p__Pseudomonadota; c__Gammaproteobacteria; o__Methylococcales; f__Methylomonadaceae; g__Methylobacter_A; s__Methylobacter_A sp030684815
GCA_030684815.1	GCA_030684815.1_C17concoctbin6	JAUXXQ010000080.1	Methylobacter sp. C17_concoct.bin.6	C17_concoct.bin.6	freshwater	groundwater	groundwater	groundwater in Canada, at 129 m depth	NA — metagenome	Ruff et al., 2023; 10.1038/s41467-023-38523-4	52.42 N 110.61 W	99.25	0.05	Neural Network (Specific Model)	11	0.873	39279	307.673469387755	4292581	0.49	4067	yes	no	d__Bacteria; p__Pseudomonadota; c__Gammaproteobacteria; o__Methylococcales; f__Methylomonadaceae; g__Methylobacter_A; s__Methylobacter_A sp030684815
GCA_030694825.1	GCA_030694825.1_C9concoctbin40	JAUYUG010000204.1	Methylobacter sp. C9_concoct.bin.40	C9_concoct.bin.40	freshwater	groundwater	groundwater	groundwater in Canada, at 73 m depth	NA — metagenome	Ruff et al., 2023; 10.1038/s41467-023-38523-4	50.85 N 112.84 W	98.86	0.11	Neural Network (Specific Model)	11	0.873	30077	305.860328350894	4279834	0.49	4081	yes	no	d__Bacteria; p__Pseudomonadota; c__Gammaproteobacteria; o__Methylococcales; f__Methylomonadaceae; g__Methylobacter_A; s__Methylobacter_A sp030684815
GCA_034371145.1	GCA_034371145.1_L4maxbin003sub	JAXMKX010000001.1	Methylobacter sp. L4_maxbin.003_sub	L4_maxbin.003_sub	freshwater	groundwater	groundwater	groundwater in Canada, at 128.26 m depth	NA — metagenome	Ruff et al., 2023; 10.1038/s41467-023-38523-4	52.42 N 110.61 W	92.66	4.55	Neural Network (Specific Model)	11	0.873	37998	308.523007291929	4205533	0.49	3977	yes	no	d__Bacteria; p__Pseudomonadota; c__Gammaproteobacteria; o__Methylococcales; f__Methylomonadaceae; g__Methylobacter_A; s__Methylobacter_A sp030684815
GCA_030653835.1	GCA_030653835.1_E2maxbin001	JAURYR010000068.1	Methylobacter sp. E2_maxbin.001	E2_maxbin.001	freshwater	groundwater	groundwater	groundwater in Canada, at 134 m depth	NA — metagenome	Ruff et al., 2023; 10.1038/s41467-023-38523-4	53.36 N 115.59 W	81.54	3.75	Gradient Boost (General Model)	11	0.884	3437	258.306059891535	3709850	0.49	4241	no	no	Undefined (Failed Quality Check)
GCA_030653985.1	GCA_030653985.1_E2concoctbin55	JAURYJ010000016.1	Methylobacter sp. E2_concoct.bin.55	E2_concoct.bin.55	freshwater	groundwater	groundwater	groundwater in Canada, at 134 m depth	NA — metagenome	Ruff et al., 2023; 10.1038/s41467-023-38523-4	53.36 N 115.59 W	81.54	0.15	Neural Network (Specific Model)	11	0.877	43002	310.263755768548	2984058	0.48	2817	no	no	d__Bacteria; p__Pseudomonadota; c__Gammaproteobacteria; o__Methylococcales; f__Methylomonadaceae; g__Methylobacter_A; s__Methylobacter_A sp030653985
GCA_030654595.1	GCA_030654595.1_E10concoctbin78	JAURXD010000084.1	Methylobacter sp. E10_concoct.bin.78	E10_concoct.bin.78	freshwater	groundwater	groundwater	groundwater in Canada, at 68 m depth	NA — metagenome	Ruff et al., 2023; 10.1038/s41467-023-38523-4	55.62 N 111.08 W	100	10	Neural Network (Specific Model)	11	0.873	39460	306.597698273705	4203622	0.48	3997	no	no	Undefined (Failed Quality Check)
GCA_030655535.1	GCA_030655535.1_E1concoctbin23	JAURVK010000174.1	Methylobacter sp. E1_concoct.bin.23	E1_concoct.bin.23	freshwater	groundwater	groundwater	groundwater in Canada, at 42 m depth	NA — metagenome	Ruff et al., 2023; 10.1038/s41467-023-38523-4	54.30 N 113.48 W	87.83	0.48	Neural Network (Specific Model)	11	0.868	22491	295.110003691399	2759181	0.48	2709	no	no	d__Bacteria; p__Pseudomonadota; c__Gammaproteobacteria; o__Methylococcales; f__Methylomonadaceae; g__Methylobacter_A; s__Methylobacter_A sp030655535
GCA_030683295.1	GCA_030683295.1_C12concoctbin85	JAUXQS010000053.1	Methylobacter sp. C12_concoct.bin.85	C12_concoct.bin.85	freshwater	groundwater	groundwater	groundwater in Canada, at 66 m depth	NA — metagenome	Ruff et al., 2023; 10.1038/s41467-023-38523-4	52.33 N 112.76 W	74.93	0.66	Neural Network (Specific Model)	11	0.881	4950	259.715231788079	1865858	0.48	2114	no	no	Undefined (Failed Quality Check)
GCA_030696865.1	GCA_030696865.1_C5maxbin005sub	JAUYRL010000185.1	Methylobacter sp. C5_maxbin.005_sub	C5_maxbin.005_sub	freshwater	groundwater	groundwater	groundwater in Canada, at 28 m depth	NA — metagenome	Ruff et al., 2023; 10.1038/s41467-023-38523-4	51.92 N 114.56 W	60.13	0.03	Gradient Boost (General Model)	11	0.881	2856	231.515324305061	1103241	0.49	1403	no	no	Undefined (Failed Quality Check)
GCA_030699385.1	GCA_030699385.1_C3concoctbin75	JAUYMY010000044.1	Methylobacter sp. C3_concoct.bin.75	C3_concoct.bin.75	freshwater	groundwater	groundwater	groundwater in Canada, at 55 m depth	NA — metagenome	Ruff et al., 2023; 10.1038/s41467-023-38523-4	51.30 N 112.95 W	87.8	0	Neural Network (Specific Model)	11	0.885	70321	309.437334898738	3566647	0.49	3407	no	no	d__Bacteria; p__Pseudomonadota; c__Gammaproteobacteria; o__Methylococcales; f__Methylomonadaceae; g__Methylobacter_A; s__Methylobacter_A sp030699385
GCA_030653175.1	GCA_030653175.1_E6concoctbin28	JAURZV010000017.1	Methylobacter sp. E6_concoct.bin.28	E6_concoct.bin.28	freshwater	groundwater	groundwater	groundwater in Canada, at 77 m depth	NA — metagenome	Ruff et al., 2023; 10.1038/s41467-023-38523-4	54.58 N 110.81 W	99.97	0.14	Neural Network (Specific Model)	11	0.857	58975	294.796758425521	4003426	0.48	3887	yes	yes	d__Bacteria; p__Pseudomonadota; c__Gammaproteobacteria; o__Methylococcales; f__Methylomonadaceae; g__Methylobacter_A; s__Methylobacter_A sp030653175
GCA_030679035.1	GCA_030679035.1_C13maxbin026sub	JAUXTH010000002.1	Methylobacter sp. C13_maxbin.026_sub	C13_maxbin.026_sub	freshwater	groundwater	groundwater	groundwater in Canada, at 68 m depth	NA — metagenome	Ruff et al., 2023; 10.1038/s41467-023-38523-4	52.68 N 113.60 W	100	2.56	Neural Network (Specific Model)	11	0.877	56531	308.041895152446	4792876	0.49	4559	yes	yes	d__Bacteria; p__Pseudomonadota; c__Gammaproteobacteria; o__Methylococcales; f__Methylomonadaceae; g__Methylobacter_A; s__Methylobacter_A sp030679035
GCA_030680395.1	GCA_030680395.1_C15maxbin016	JAUXVR010000035.1	Methylobacter sp. C15_maxbin.016	C15_maxbin.016	freshwater	groundwater	groundwater	groundwater in Canada, at 64 m depth	NA — metagenome	Ruff et al., 2023; 10.1038/s41467-023-38523-4	52.94 N 113.37 W	100	0.71	Neural Network (Specific Model)	11	0.873	153202	312.760837438424	4355590	0.48	4060	yes	yes	d__Bacteria; p__Pseudomonadota; c__Gammaproteobacteria; o__Methylococcales; f__Methylomonadaceae; g__Methylobacter_A; s__Methylobacter_A sp030680395
GCA_030693215.1	GCA_030693215.1_C19maxbin001	JAUYBD010000008.1	Methylobacter sp. C19_maxbin.001	C19_maxbin.001	freshwater	groundwater	groundwater	groundwater in Canada, at 53 m depth	NA — metagenome	Ruff et al., 2023; 10.1038/s41467-023-38523-4	52.68 N 111.32 W	99.39	0.05	Neural Network (Specific Model)	11	0.871	35469	306.877941176471	4302346	0.49	4080	yes	yes	d__Bacteria; p__Pseudomonadota; c__Gammaproteobacteria; o__Methylococcales; f__Methylomonadaceae; g__Methylobacter_A; s__Methylobacter_A sp030684815
GCA_023544625.1	GCA_023544625.1_B402	JAMJFP010000100.1	Methylobacter sp. B4-02	B4-02	terrestrial	mud volcano	volcanic soil or mud	anaerobic methane-oxidizing enrichment from terrestrial volcano Karabetova Gora, Taman Peninsula in Russia	NA — metagenome	Slobodkin et al., 2023; 10.3390/microorganisms11030555	45.202 N 36.783 E	99.58	3.64	Neural Network (Specific Model)	11	0.859	78240	314.082808490786	4693463	0.53	4287	yes	yes	d__Bacteria; p__Pseudomonadota; c__Gammaproteobacteria; o__Methylococcales; f__Methylomonadaceae; g__Methylobacter; s__Methylobacter marinus
GCA_000190755.3	GCA_000190755.3_SV96	JH109153.1	Methylobacter tundripaludum SV96	SV96	terrestrial	wetland soil	wetland soil, permafrost, paddy field	Arctic wetland soil	Wartiainen et al., 2006; 10.1099/ijs.0.63728-0	Svennin et al., 2011; 10.1128/JB.05380-11	78.924 N 11.955 E	100	0.21	Neural Network (Specific Model)	11	0.864	2936421	316.666138882606	4848329	0.5	4421	yes	yes	d__Bacteria; p__Pseudomonadota; c__Gammaproteobacteria; o__Methylococcales; f__Methylomonadaceae; g__Methylobacter_A; s__Methylobacter_A tundripaludum
GCA_038922455.1	GCA_038922455.1_SLMLV130aF06	JBCKWP010000001.1	Methylobacter sp. SLM_LV1_30a-F06	SLM_LV1_30a-F06	freshwater	subglacial lake	freshwater pelagic	Mercer subglacial lake in Antarctica	NA — metagenome	unpublished (PRJNA1084198)	84.64029 S 149.50134 W	62.43	0.47	Neural Network (Specific Model)	11	0.866	14650	277.118945102261	1779334	0.48	1858	no	no	d__Bacteria; p__Pseudomonadota; c__Gammaproteobacteria; o__Methylococcales; f__Methylomonadaceae; g__Methylobacter_A; s__Methylobacter_A sp038922455
GCA_038922485.1	GCA_038922485.1_SLMLV10208B17	JBCKWM010000001.1	Methylobacter sp. SLM_LV1_0208-B17	SLM_LV1_0208-B17	freshwater	subglacial lake	freshwater pelagic	Mercer subglacial lake in Antarctica	NA — metagenome	unpublished (PRJNA1084198)	84.64029 S 149.50134 W	44.81	0.18	Gradient Boost (General Model)	11	0.872	14183	294.012609117362	1040144	0.48	1031	no	no	Undefined (Failed Quality Check)
GCA_038922535.1	GCA_038922535.1_SLMLV10830N19	JBCKWO010000001.1	Methylobacter sp. SLM_LV1_0830-N19	SLM_LV1_0830-N19	freshwater	subglacial lake	freshwater pelagic	Mercer subglacial lake in Antarctica	NA — metagenome	unpublished (PRJNA1084198)	84.64029 S 149.50134 W	72.87	0.97	Neural Network (Specific Model)	11	0.87	23998	281.186823992134	1967730	0.49	2034	no	no	d__Bacteria; p__Pseudomonadota; c__Gammaproteobacteria; o__Methylococcales; f__Methylomonadaceae; g__Methylobacter_A; s__Methylobacter_A sp038922535
GCA_038922575.1	GCA_038922575.1_SLMLV10208K07	JBCKWL010000001.1	Methylobacter sp. SLM_LV1_0208-K07	SLM_LV1_0208-K07	freshwater	subglacial lake	freshwater pelagic	Mercer subglacial lake in Antarctica	NA — metagenome	unpublished (PRJNA1084198)	84.64029 S 149.50134 W	16.35	0.05	Neural Network (Specific Model)	11	0.864	8857	276.577197149644	403565	0.48	421	no	no	Undefined (Failed Quality Check)
GCA_038922605.1	GCA_038922605.1_SLMLV10208C09	JBCKWN010000001.1	Methylobacter sp. SLM_LV1_0208-C09	SLM_LV1_0208-C09	freshwater	subglacial lake	freshwater pelagic	Mercer subglacial lake in Antarctica	NA — metagenome	unpublished (PRJNA1084198)	84.64029 S 149.50134 W	45.3	0.44	Neural Network (Specific Model)	11	0.87	15368	283.256068911511	1244708	0.49	1277	no	no	Undefined (Failed Quality Check)
GCA_002934385.1	GCA_002934385.1_OWCDMM	PTIZ01000001.1	Methylobacter tundripaludum OWC-DMM	OWC-DMM	terrestrial	Terrestrial deep shales	carbon-rich deep shale	carbon rich deep shale environments	NA — metagenome	unpublished (PRJNA369867)	41.3778 N 82.5111 W	100	0.09	Neural Network (Specific Model)	11	0.873	384498	328.251833740831	4607785	0.49	4090	yes	yes	d__Bacteria; p__Pseudomonadota; c__Gammaproteobacteria; o__Methylococcales; f__Methylomonadaceae; g__Methylobacter_A; s__Methylobacter_A tundripaludum
GCA_002934365.1	GCA_002934365.1_OWCG53F	PTIY01000001.1	Methylobacter tundripaludum OWC-G53F	OWC-G53F	terrestrial	Terrestrial deep shales	carbon-rich deep shale	carbon rich deep shale environments	NA — metagenome	unpublished (PRJNA369868)	41.3778 N 82.5111 W	99.92	0	Neural Network (Specific Model)	11	0.881	245543	327.741076185402	4181010	0.5	3754	yes	yes	d__Bacteria; p__Pseudomonadota; c__Gammaproteobacteria; o__Methylococcales; f__Methylomonadaceae; g__Methylobacter_A; s__Methylobacter_A tundripaludum_A
GCA_016919575.1	GCA_016919575.1_bin199IMCAS	JACXTR010000058.1	Methylobacter sp. bin_199_IMCAS	bin_199_IMCAS	freshwater	Flower Lake sediment	freshwater sediment	freshwater sediment core from Flower Lake in China	NA	unpublished (PRJNA644254)	32.20 N 101.36 E	86.38	9.5	Neural Network (Specific Model)	11	0.857	9337	284.072164948454	4040813	0.48	4074	no	no	Undefined (Failed Quality Check)
GCA_003158415.1	GCA_003158415.1_fen1212	PMJA01000210.1	Methylobacter sp. fen_1212	fen_1212	terrestrial	permafrost soil	wetland soil, permafrost, paddy field	permafrost active layer soil from Stordalen Mire	NA — metagenome	Woodcroft et al., 2018; 10.1038/s41586-018-0338-1	68.3534 N 19.0467 E	83.3	1.22	Gradient Boost (General Model)	11	0.874	8760	265.423967184295	3100011	0.48	3413	no	no	d__Bacteria; p__Pseudomonadota; c__Gammaproteobacteria; o__Methylococcales; f__Methylomonadaceae; g__Methylobacter_C; s__Methylobacter_C sp003158415
GCA_036440755.1	GCA_036440755.1_Wu8	JAZGVT010000044.1	Methylobacter sp. Wu8	Wu8	freshwater	eutrophic fishpond sediments	freshwater sediment	temperate eutrophic fishpond in Czech Republic	Wutkowska and Daebeler, 2024; 10.1128/mra.00152-24	Wutkowska and Daebeler, 2024; 10.1128/mra.00152-24	49°02′12.9″ N, 14°26′04.4″ E	95.92	0	Neural Network (Specific Model)	11	0.881	98964	322.81282998944	4156109	0.51	3788	yes	yes	d__Bacteria; p__Pseudomonadota; c__Gammaproteobacteria; o__Methylococcales; f__Methylomonadaceae; g__Methylobacter_A; s__Methylobacter_A tundripaludum_A
GCA_036553575.1	GCA_036553575.1_Wu1	JAZHOC010000037.1	Methylobacter sp. Wu1	Wu1	freshwater	eutrophic fishpond sediments	freshwater sediment	temperate eutrophic fishpond in Czech Republic	Wutkowska and Daebeler, 2024; 10.1128/mra.00152-24	Wutkowska and Daebeler, 2024; 10.1128/mra.00152-24	49°02′12.9″ N, 14°26′04.4″ E	100	0.36	Gradient Boost (General Model)	11	0.865	85407	311.452918097106	4395384	0.52	4078	yes	yes	d__Bacteria; p__Pseudomonadota; c__Gammaproteobacteria; o__Methylococcales; f__Methylomonadaceae; g__Methylobacter; s__Methylobacter sp015476545
GCA_002929035.1	GCA_002929035.1_BC394	PERX01000124.1	Methylobacter sp. BC.3.94	BC.3.94	freshwater	groundwater-sourced drinking water system	groundwater	oligotrophic fast flowing groundwater-sourced drinking water distribution system before chlorination	NA — metagenome	Zhang et al., 2017; 10.3389/fmicb.2017.02036	40.13 N 88.36 W	99.5	0.26	Neural Network (Specific Model)	11	0.881	30896	317.420328343795	4467756	0.51	4142	yes, but removed because of Orata et al., 2018	no	d__Bacteria; p__Pseudomonadota; c__Gammaproteobacteria; o__Methylococcales; f__Methylomonadaceae; g__Methylovulum; s__Methylovulum miyakonense
GCA_002928495.1	GCA_002928495.1_WM33	PERF01000001.1	Methylobacter sp. WM.3.3	WM.3.3	freshwater	groundwater-sourced drinking water system	groundwater	household water meters of the oligotrophic fast flowing groundwater-sourced drinking water distribution system	NA — metagenome	Zhang et al., 2017; 10.3389/fmicb.2017.02036	40.12 N 88.22 W	76.82	1.11	Neural Network (Specific Model)	11	0.905	19422	297.762973868237	2673132	0.49	2717	no	no	d__Bacteria; p__Pseudomonadota; c__Gammaproteobacteria; o__Methylococcales; f__Methylomonadaceae; g__WM-3-3; s__WM-3-3 sp002928495
GCA_002928745.1	GCA_002928745.1_DS3325	PERK01000001.1	Methylobacter sp. DS3.3.25	DS3.3.25	freshwater	groundwater-sourced drinking water system	groundwater	taps of the oligotrophic fast flowing groundwater-sourced drinking water distribution system	NA — metagenome	Zhang et al., 2017; 10.3389/fmicb.2017.02036	40.10 N 88.31 W	79.82	1.14	Neural Network (Specific Model)	11	0.907	41921	315.491301059002	2753434	0.5	2644	no	no	d__Bacteria; p__Pseudomonadota; c__Gammaproteobacteria; o__Methylococcales; f__Methylomonadaceae; g__WM-3-3; s__WM-3-3 sp002928495
GCA_002928915.1	GCA_002928915.1_DS2346	PERP01000001.1	Methylobacter sp. DS2.3.46	DS2.3.46	freshwater	groundwater-sourced drinking water system	groundwater	taps of the oligotrophic fast flowing groundwater-sourced drinking water distribution system	NA — metagenome	Zhang et al., 2017; 10.3389/fmicb.2017.02036	40.10 N 88.28 W	84.97	1.42	Neural Network (Specific Model)	11	0.899	15450	293.342857142857	3075382	0.49	3150	no	no	d__Bacteria; p__Pseudomonadota; c__Gammaproteobacteria; o__Methylococcales; f__Methylomonadaceae; g__WM-3-3; s__WM-3-3 sp002928495
GCA_002929095.1	GCA_002929095.1_BC360	PESA01000001.1	Methylobacter sp. BC.3.60	BC.3.60	freshwater	groundwater-sourced drinking water system	groundwater	oligotrophic fast flowing groundwater-sourced drinking water distribution system before chlorination	NA — metagenome	Zhang et al., 2017; 10.3389/fmicb.2017.02036	40.13 N 88.36 W	40.12	0.14	Neural Network (Specific Model)	11	0.915	15710	318.595425867508	1321518	0.45	1268	no	no	Undefined (Failed Quality Check)
GCA_004299305.1	GCA_004299305.1_DP16Dbin19	SCPZ01000123.1	Methylobacter sp. DP16D_bin.19	DP16D_bin.19	freshwater	groundwater	groundwater	multi-year Integrated Field-Research Challenge (IFRC) projects funded by the U.S. Department of Energy's (DOE's)	NA	Zheng et al., 2020; 10.3390/microorganisms8101614	35.9755 N 84.274678 W	99.99	0	Neural Network (Specific Model)	11	0.867	50311	334.506433350489	4490529	0.48	3886	yes	yes	d__Bacteria; p__Pseudomonadota; c__Gammaproteobacteria; o__Methylococcales; f__Methylomonadaceae; g__Methylobacter_A; s__Methylobacter_A sp004299305
GCA_004322395.1	GCA_004322395.1_FW305bin9	SCTW01000035.1	Methylobacter sp. FW305_bin.9	FW305_bin.9	freshwater	groundwater	groundwater	multi-year Integrated Field-Research Challenge (IFRC) projects funded by the U.S. Department of Energy's (DOE's)	NA	Zheng et al., 2020; 10.3390/microorganisms8101614	35.941139 N 84.336279 W	100	0.39	Neural Network (Specific Model)	11	0.865	52249	316.133253873659	4587931	0.47	4195	yes	yes	d__Bacteria; p__Pseudomonadota; c__Gammaproteobacteria; o__Methylococcales; f__Methylomonadaceae; g__Methylobacter_A; s__Methylobacter_A sp004322395

## Sheet: Table_S2_gvpA_mmoX_presence_in_Methylococcales
Assembly Accession	Assembly Name	Organism Name	Organism Infraspecific Names Breed	Organism Infraspecific Names Strain	Organism Infraspecific Names Cultivar	Organism Infraspecific Names Ecotype	Organism Infraspecific Names Isolate	Organism Infraspecific Names Sex	Annotation Name	Assembly Level	Assembly Release Date	WGS project accession	Assembly Stats Number of Scaffolds	gvpA_copy_number	mmoX_copy_number
GCA_000008325.1	ASM832v1	Methylococcus capsulatus str. Bath		Bath					Annotation submitted by TIGR	Complete Genome	2005-05-18		1	0	1
GCA_000190755.3	ASM19075v3	Methylobacter tundripaludum SV96		SV96					Annotation submitted by US DOE Joint Genome Institute (JGI-PGF)	Scaffold	2011-08-25	AEGW02	3	0	0
GCA_000214275.3	ASM21427v3	Methylomicrobium album BG8		BG8					Annotation submitted by US DOE Joint Genome Institute (JGI-PGF)	Chromosome	2012-03-23	AFJF02	2	0	0
GCA_000214665.1	ASM21466v1	Methylomonas methanica MC09		MC09					Annotation submitted by US DOE Joint Genome Institute	Complete Genome	2011-05-24		1	0	1
GCA_000297615.1	ASM29761v1	Methylococcus capsulatus str. Texas = ATCC 19069		Texas						Contig	2012-09-17	AMCE01		0	1
GCA_000341735.1	ASM34173v1	Methylotuvimicrobium buryatense 5G		5G						Scaffold	2013-02-22	AOTL01	2	0	1
GCA_000365425.1	ASM36542v1	Methylomonas sp. MK1		MK1						Contig	2013-04-12	AQOV01		0	1
GCA_000372865.1	ASM37286v1	Methylosarcina fibrata AML-C10		AML-C10						Scaffold	2013-04-23	ARCU01	2	0	0
GCA_000383855.1	ASM38385v1	Methylobacter marinus A45		A45						Scaffold	2013-04-26	ARVS01	2	0	0
GCA_000384075.1	ASM38407v1	Methylovulum miyakonense HT12		HT12						Scaffold	2013-04-26	AQZU01	1	0	1
GCA_000421465.1	ASM42146v1	Methylohalobius crimeensis 10Ki		10Ki						Contig	2013-07-09	ATXB01		1	0
GCA_000424685.1	ASM42468v1	Methylococcus capsulatus str. Texas = ATCC 19069		ATCC 19069						Scaffold	2013-07-11	AUKJ01	20	0	1
GCA_000427385.1	ASM42738v1	Methylocaldum szegediense O-12		O-12						Scaffold	2013-09-05	ATXX01	2	0	0
GCA_000427625.1	ASM42762v1	Methylobacter luteus IMV-B-3098		IMV-B-3098						Scaffold	2013-07-15	ATYJ01	4	0	0
GCA_000496735.2	MKO1	Methyloglobulus morosus KoM1		KoM1					Annotation submitted by Georg-August-University Goettingen, Genomic and Applied Microbiology, Goettingen Genomics Laboratory	Contig	2013-11-13	AYLO01		0	0
GCA_000515215.1	ASM51521v1	Methylomonas sp. 11b		11b						Scaffold	2014-01-07	AZXK01	1	0	1
GCA_000527095.1	ASM52709v1	Methylomicrobium lacus LW14		LW14						Contig	2014-01-03	AZUN01		0	0
GCA_000685925.1	ASM68592v1	Methylobacter tundripaludum 21/22		21/22						Contig	2014-05-08	JMLA01		0	0
GCA_000733835.1	ASM73383v1	Methylobacter tundripaludum 31/32		31/32						Contig	2014-07-24	JPOH01		0	0
GCA_000733855.1	ASM73385v1	Methylomicrobium agile		ATCC 35068						Contig	2014-07-24	JPOJ01		0	0
GCA_000733935.1	ASM73393v1	Methylomarinum vadi		IT-4						Contig	2014-07-24	JPON01		0	0
GCA_000746145.1	ASM74614v1	Methylobacter sp. BBA5.1		BBA5.1						Scaffold	2014-08-28	JQKS01	88	0	0
GCA_000785705.2	ASM78570v2	Methylomonas denitrificans		FJG1					NCBI Prokaryotic Genome Annotation Pipeline (PGAP)	Complete Genome	2016-02-22		1	0	0
GCA_000934725.1	ASM93472v1	Methyloterricola oryzae		73a						Scaffold	2015-02-26	JYNS01	73	0	0
GCA_000963695.1	Methcu1.0	Methylocucumis oryzae		Sn10-6					NCBI Prokaryotic Genome Annotation Pipeline (PGAP)	Contig	2015-03-26	LAJX01		0	0
GCA_000968535.1	ASM96853v1	Methylotuvimicrobium alcaliphilum 20Z		20Z					Annotation submitted by CEA/DSV/IG/Genoscope	Complete Genome	2011-10-14		2	0	0
GCA_001312005.1	ASM131200v1	Methylomonas koyamae JCM 16701		JCM 16701						Contig	2015-10-02	BBCK01		0	0
GCA_001312345.1	ASM131234v1	Methylogaea oryzae JCM 16910		JCM 16910						Contig	2015-10-02	BBDL01		0	0
GCA_001566965.1	2044C_megahit	Methylothermaceae bacteria B42					B42		NCBI Prokaryotic Genome Annotation Pipeline (PGAP)	Scaffold	2016-02-23	LSNW01	39	0	0
GCA_001644015.1	ASM164401v1	Methylomonas lenta		R-45370					NCBI Prokaryotic Genome Annotation Pipeline (PGAP)	Contig	2016-05-16	LUUI01		0	1
GCA_001644025.1	ASM164402v1	Methylomonas koyamae		R-45383					NCBI Prokaryotic Genome Annotation Pipeline (PGAP)	Contig	2016-05-16	LUUK01		0	1
GCA_001644035.1	ASM164403v1	Methylomonas methanica		R-45363					NCBI Prokaryotic Genome Annotation Pipeline (PGAP)	Contig	2016-05-16	LUUG01		0	1
GCA_001644045.1	ASM164404v1	Methylomonas methanica		NCIMB 11130					NCBI Prokaryotic Genome Annotation Pipeline (PGAP)	Contig	2016-05-16	LUUF01		0	0
GCA_001644095.1	ASM164409v1	Methylomonas koyamae		R-49807					NCBI Prokaryotic Genome Annotation Pipeline (PGAP)	Contig	2016-05-16	LUUL01		0	0
GCA_001644115.1	ASM164411v1	Methylomonas methanica		R-45371					NCBI Prokaryotic Genome Annotation Pipeline (PGAP)	Contig	2016-05-16	LUUH01		0	1
GCA_001644135.1	ASM164413v1	Methylomonas koyamae		R-45378					NCBI Prokaryotic Genome Annotation Pipeline (PGAP)	Contig	2016-05-16	LUUJ01		0	0
GCA_001644685.1	ASM164468v1	Methylomonas sp. DH-1		DH-1					NCBI Prokaryotic Genome Annotation Pipeline (PGAP)	Complete Genome	2016-05-16		2	0	0
GCA_001856095.1	ASM185609v1	Methylomonas sp. LWB		LWB					NCBI Prokaryotic Genome Annotation Pipeline (PGAP)	Scaffold	2016-10-28	MKMC01	100	0	1
GCA_001901525.1	010_bin_OPU3_Golfo_Dulce	Methylococcales bacterium OPU3_GD_OMZ					OPU3_GD_OMZ			Scaffold	2016-12-09	MPSY01	304	0	0
GCA_002005105.1	14B	Methylocaldum sp. 14B		14B						Contig	2017-02-21	MSCV01		0	0
GCA_002072955.1	ASM207295v1	Methyloprofundus sedimenti		WF1					NCBI Prokaryotic Genome Annotation Pipeline (PGAP)	Contig	2017-03-28	LPUF01		0	0
GCA_002127725.1	ASM212772v1	Methylocaldum sp. SAD2		SAD2						Contig	2017-05-11	MUGL01		0	0
GCA_002134785.1	ASM213478v1	Crenothrix sp. D3					D3		NCBI Prokaryotic Genome Annotation Pipeline (PGAP)	Contig	2017-05-12	MBQZ01		0	1
GCA_002168395.1	ASM216839v1	Methylococcaceae bacterium TMED282					TMED282		NCBI Prokaryotic Genome Annotation Pipeline (PGAP)	Contig	2017-06-05	NHMB01		0	0
GCA_002170535.1	ASM217053v1	Methylococcaceae bacterium TMED69					TMED69		NCBI Prokaryotic Genome Annotation Pipeline (PGAP)	Contig	2017-06-05	NHDW01		0	0
GCA_002209385.1	ASM220938v1	Methylovulum psychrotolerans		HV10_M2					NCBI Prokaryotic Genome Annotation Pipeline (PGAP)	Complete Genome	2017-06-27		1	0	0
GCA_002256465.1	ASM225646v1	Methylococcaceae bacterium NSP1-1					NSP1-1		Annotation submitted by The Ohio State University	Scaffold	2017-08-16	NQJG01	327	0	0
GCA_002256685.1	ASM225668v1	Methylococcaceae bacterium NSP1-2					NSP1-2		Annotation submitted by The Ohio State University	Scaffold	2017-08-16	NQJH01	421	0	0
GCA_002256705.1	ASM225670v1	Methylococcaceae bacterium NSM2-1					NSM2-1		Annotation submitted by The Ohio State University	Scaffold	2017-08-16	NQJI01	279	0	0
GCA_002256735.1	ASM225673v1	Methylococcaceae bacterium NSO1					NSO1		Annotation submitted by The Ohio State University	Scaffold	2017-08-16	NQJJ01	378	0	0
GCA_002292375.1	ASM229237v1	Methylococcaceae bacterium UBA975					UBA975			Scaffold	2017-09-12	DBBV01	24	0	0
GCA_002299425.1	ASM229942v1	Methylococcaceae bacterium UBA662					UBA662			Scaffold	2017-09-12	DBNW01	87	0	1
GCA_002299495.1	ASM229949v1	Methylococcaceae bacterium UBA659					UBA659			Scaffold	2017-09-12	DBNZ01	240	0	0
GCA_002311315.1	ASM231131v1	Methylococcaceae bacterium UBA1147					UBA1147			Scaffold	2017-09-19	DBZZ01	88	0	0
GCA_002313955.1	ASM231395v1	Methylococcaceae bacterium UBA1114					UBA1114			Scaffold	2017-09-20	DCBF01	93	0	0
GCA_002331285.1	ASM233128v1	Methylobacter sp. UBA2091					UBA2091			Scaffold	2017-09-21	DCZF01	105	0	0
GCA_002352345.1	ASM235234v1	Methylococcaceae bacterium UBA2780					UBA2780			Scaffold	2017-09-25	DEIG01	25	0	0
GCA_002352385.1	ASM235238v1	Methylococcaceae bacterium UBA2778					UBA2778			Scaffold	2017-09-25	DEII01	253	0	0
GCA_002365235.1	ASM236523v1	Methylococcaceae bacterium UBA3127					UBA3127			Scaffold	2017-09-26	DEZR01	216	0	0
GCA_002380945.1	ASM238094v1	Methylococcaceae bacterium UBA4132					UBA4132			Scaffold	2017-09-27	DFWO01	201	0	0
GCA_002415885.1	ASM241588v1	Methylococcaceae bacterium UBA5071					UBA5071			Scaffold	2017-10-03	DIAT01	221	0	0
GCA_002422395.1	ASM242239v1	Methylococcaceae bacterium UBA6146					UBA6146			Scaffold	2017-10-04	DIUY01	30	0	0
GCA_002423305.1	ASM242330v1	Methylococcus sp. UBA6136					UBA6136			Scaffold	2017-10-04	DIVI01	250	0	0
GCA_002441955.1	ASM244195v1	Methylomonas koyamae		LM6					Annotation submitted by Korea Research Institute of Bioscience and Biotechnology	Complete Genome	2017-10-04		2	0	0
GCA_002454375.1	ASM245437v1	Methylobacter sp. UBA6712					UBA6712			Scaffold	2017-10-05	DKIS01	117	0	0
GCA_002454495.1	ASM245449v1	Methylobacter tundripaludum					UBA6706			Scaffold	2017-10-05	DKIY01	288	0	0
GCA_002454575.1	ASM245457v1	Methylobacter sp. UBA6701					UBA6701			Scaffold	2017-10-05	DKJD01	208	0	0
GCA_002454695.1	ASM245469v1	Methylobacter sp. UBA6696					UBA6696			Scaffold	2017-10-05	DKJI01	143	0	0
GCA_002483425.1	ASM248342v1	Methylococcaceae bacterium UBA7658					UBA7658			Scaffold	2017-10-06	DLHW01	73	0	0
GCA_002834115.1	ASM283411v1	Methylomonas sp. Kb3		Kb3					NCBI Prokaryotic Genome Annotation Pipeline (PGAP)	Contig	2017-12-12	PIZT01		0	1
GCA_002862125.1	ASM286212v1	Methylobacter sp. KS41					KS41			Contig	2018-01-04	PHSP01		0	0
GCA_002923755.1	ASM292375v1	Methylovulum psychrotolerans		Sph1					Annotation submitted by Federal Research Centre "Fundamentals of Biotechnology" of the Russian Academy of Sciences	Scaffold	2018-02-07	PGFZ01	97	0	0
GCA_002928495.1	ASM292849v1	Methylobacter sp.					WM.3.3		NCBI Prokaryotic Genome Annotation Pipeline (PGAP)	Contig	2018-02-14	PERF01		0	0
GCA_002928745.1	ASM292874v1	Methylobacter sp.					DS3.3.25		NCBI Prokaryotic Genome Annotation Pipeline (PGAP)	Contig	2018-02-14	PERK01		0	0
GCA_002928855.1	ASM292885v1	Methylomonas sp.					DS2.3.37		NCBI Prokaryotic Genome Annotation Pipeline (PGAP)	Contig	2018-02-14	PERQ01		0	0
GCA_002928895.1	ASM292889v1	Methylomonas sp.					DS1.3.54		NCBI Prokaryotic Genome Annotation Pipeline (PGAP)	Contig	2018-02-14	PERR01		0	0
GCA_002928915.1	ASM292891v1	Methylobacter sp.					DS2.3.46		NCBI Prokaryotic Genome Annotation Pipeline (PGAP)	Contig	2018-02-14	PERP01		0	0
GCA_002928935.1	ASM292893v1	Methylomonas sp.					DS1.022		NCBI Prokaryotic Genome Annotation Pipeline (PGAP)	Contig	2018-02-14	PERS01		0	0
GCA_002928965.1	ASM292896v1	Methylomonas sp.					FW.007		NCBI Prokaryotic Genome Annotation Pipeline (PGAP)	Contig	2018-02-14	PERU01		0	0
GCA_002928995.1	ASM292899v1	Methylomonas sp.					FW.017		NCBI Prokaryotic Genome Annotation Pipeline (PGAP)	Contig	2018-02-14	PERV01		0	0
GCA_002929015.1	ASM292901v1	Methylomonas sp.					FW.001		NCBI Prokaryotic Genome Annotation Pipeline (PGAP)	Contig	2018-02-14	PERW01		0	0
GCA_002929035.1	ASM292903v1	Methylobacter sp.					BC.3.94		NCBI Prokaryotic Genome Annotation Pipeline (PGAP)	Contig	2018-02-14	PERX01		0	1
GCA_002929095.1	ASM292909v1	Methylobacter sp.					BC.3.60		NCBI Prokaryotic Genome Annotation Pipeline (PGAP)	Contig	2018-02-14	PESA01		0	0
GCA_002929135.1	ASM292913v1	Methylomonas sp.					BC.006		NCBI Prokaryotic Genome Annotation Pipeline (PGAP)	Contig	2018-02-14	PESC01		0	0
GCA_002934365.1	ASM293436v1	Methylobacter tundripaludum		OWC-G53F					Annotation submitted by DOE Joint Genome Institute	Scaffold	2018-02-21	PTIY01	45	1	1
GCA_002934385.1	ASM293438v1	Methylobacter tundripaludum		OWC-DMM					Annotation submitted by DOE Joint Genome Institute	Contig	2018-02-21	PTIZ01		0	0
GCA_003155565.1	20120700_E2X	Methylococcaceae bacterium					fen_1218			Scaffold	2018-05-24	PMDM01	495	0	0
GCA_003158415.1	20120600_E3D	Methylobacter sp.					fen_1212			Scaffold	2018-05-24	PMJA01	425	0	1
GCA_003242955.1	ASM324295v1	Candidatus Methylumidiphilus alinenensis					AMbin10		NCBI Prokaryotic Genome Annotation Pipeline (PGAP)	Contig	2018-06-18	QJPH01		4	0
GCA_003450615.1	ASM345061v1	Methylococcaceae bacterium					UBA9142		NCBI Prokaryotic Genome Annotation Pipeline (PGAP)	Scaffold	2018-09-04	DMFI01	282	0	0
GCA_003486515.1	ASM348651v1	Methylococcaceae bacterium					UBA8825		NCBI Prokaryotic Genome Annotation Pipeline (PGAP)	Scaffold	2018-09-06	DNHF01	146	0	0
GCA_003488865.1	ASM348886v1	Methylococcaceae bacterium					UBA12269		NCBI Prokaryotic Genome Annotation Pipeline (PGAP)	Scaffold	2018-09-06	DNKF01	414	0	0
GCA_003542275.1	ASM354227v1	Methylococcaceae bacterium					UBA10906		NCBI Prokaryotic Genome Annotation Pipeline (PGAP)	Scaffold	2018-09-10	DPKY01	289	0	0
GCA_003584645.1	ASM358464v1	Methylocaldum marinum		S8					Annotation submitted by National Institute of Advanced Industrial Science and Technology, Japan	Complete Genome	2017-09-08		1	0	1
GCA_003584865.1	ASM358486v1	Methylococcales bacterium					AMbin140		NCBI Prokaryotic Genome Annotation Pipeline (PGAP)	Contig	2018-09-20	QVQE01		3	0
GCA_003584875.1	ASM358487v1	Methylococcales bacterium					AMbin126		NCBI Prokaryotic Genome Annotation Pipeline (PGAP)	Contig	2018-09-20	QVQD01		0	0
GCA_003584895.1	ASM358489v1	Methylococcales bacterium					AMbin149		NCBI Prokaryotic Genome Annotation Pipeline (PGAP)	Contig	2018-09-20	QVQF01		0	0
GCA_003666325.1	ASM366632v1	Methylococcales symbiont of Iophon sp. n. MRB-2018					M1		NCBI Prokaryotic Genome Annotation Pipeline (PGAP)	Contig	2018-10-17	QPIL01		0	0
GCA_003666335.1	ASM366633v1	Methylococcales symbiont of Hymedesmia sp. n. MRB-2018					L1		NCBI Prokaryotic Genome Annotation Pipeline (PGAP)	Scaffold	2018-10-17	QPIM01	84	0	0
GCA_003666345.1	ASM366634v1	Methylococcales symbiont of Iophon sp. n. MRB-2018					M2		NCBI Prokaryotic Genome Annotation Pipeline (PGAP)	Scaffold	2018-10-17	QPIK01	126	0	0
GCA_003666385.1	ASM366638v1	Methylococcales symbiont of Hymedesmia sp. n. MRB-2018					N1		NCBI Prokaryotic Genome Annotation Pipeline (PGAP)	Scaffold	2018-10-17	QPIN01	63	0	0
GCA_003857425.1	ASM385742v1	Methylococcus sp.					metabat2.308		NCBI Prokaryotic Genome Annotation Pipeline (PGAP)	Contig	2018-12-03	RPQL01		0	0
GCA_003932755.1	ASM393275v1	Methylomicrobium sp. wino1		wino1						Complete Genome	2018-12-10		1	0	0
GCA_003978585.1	ASM397858v1	Methylococcus sp.					MAG 47		NCBI Prokaryotic Genome Annotation Pipeline (PGAP)	Contig	2018-12-28	QNYV01		0	0
GCA_003994235.2	ASM399423v2	Candidatus Methylobacter oryzae		KRF1					NCBI Prokaryotic Genome Annotation Pipeline (PGAP)	Scaffold	2019-07-17	RYFG02	121	0	0
GCA_004168015.1	ASM416801v1	Methylolobus aquaticus		FWC3					NCBI Prokaryotic Genome Annotation Pipeline (PGAP)	Scaffold	2019-02-11	SEYW01	42	0	0
GCA_004299145.1	ASM429914v1	Methylococcaceae bacterium					DP16D_bin.30		NCBI Prokaryotic Genome Annotation Pipeline (PGAP)	Contig	2019-02-25	SCQD01		0	0
GCA_004299305.1	ASM429930v1	Methylobacter sp.					DP16D_bin.19		NCBI Prokaryotic Genome Annotation Pipeline (PGAP)	Contig	2019-02-25	SCPZ01		0	1
GCA_004299465.1	ASM429946v1	Methylovulum sp.					FW215_bin.51		NCBI Prokaryotic Genome Annotation Pipeline (PGAP)	Contig	2019-02-25	SCST01		0	0
GCA_004322395.1	ASM432239v1	Methylobacter sp.					FW305_bin.9		NCBI Prokaryotic Genome Annotation Pipeline (PGAP)	Contig	2019-02-25	SCTW01		0	0
GCA_004343025.1	ASM434302v1	Methylomonas methanica		S-1					Annotation submitted by DOE Joint Genome Institute	Scaffold	2019-03-11	SMCN01	72	0	0
GCA_005239965.1	ASM523996v1	Methylobacter tundripaludum					Bin_16_1			Contig	2019-05-09	SBAV01		0	0
GCA_005772775.1	ASM577277v1	Methylococcaceae bacterium					F1-120-MAGs054			Contig	2019-05-24	SXIQ01		0	0
GCA_005772825.1	ASM577282v1	Methylococcaceae bacterium					F1-120-MAGs053			Contig	2019-05-24	SXIP01		0	0
GCA_005776845.1	ASM577684v1	Methylococcaceae bacterium					F1-120-MAGs220			Contig	2019-05-24	SXOH01		0	0
GCA_005777345.1	ASM577734v1	Methylococcaceae bacterium					F1-120-MAGs167			Contig	2019-05-24	SXMK01		0	0
GCA_005778805.1	ASM577880v1	Methylococcaceae bacterium					F1-120-MAGs166			Contig	2019-05-24	SXMJ01		0	0
GCA_005779025.1	ASM577902v1	Methylococcaceae bacterium					F1-120-MAGs115			Contig	2019-05-24	SXKP01		0	0
GCA_005779185.1	ASM577918v1	Methylococcaceae bacterium					F1-120-MAGs099			Contig	2019-05-24	SXKA01		0	0
GCA_005779295.1	ASM577929v1	Methylococcaceae bacterium					F1-120-MAGs090			Contig	2019-05-24	SXJS01		0	1
GCA_005779525.1	ASM577952v1	Methylococcaceae bacterium					F1-120-MAGs066			Contig	2019-05-24	SXIZ01		0	0
GCA_005779615.1	ASM577961v1	Methylococcaceae bacterium					F1-120-MAGs091			Contig	2019-05-24	SXJT01		0	0
GCA_005790685.1	ASM579068v1	Methylococcaceae bacterium					F1-140-MAGs137			Contig	2019-05-24	SXUE01		0	0
GCA_005791025.1	ASM579102v1	Methylococcaceae bacterium					F1-140-MAGs109			Contig	2019-05-24	SXTG01		0	0
GCA_005791885.1	ASM579188v1	Methylococcaceae bacterium					F1-140-MAGs138			Contig	2019-05-24	SXUF01		0	0
GCA_005792025.1	ASM579202v1	Methylococcaceae bacterium					F1-140-MAGs108			Contig	2019-05-24	SXTF01		0	0
GCA_005792045.1	ASM579204v1	Methylococcaceae bacterium					F1-140-MAGs103			Contig	2019-05-24	SXTA01		0	0
GCA_005792805.1	ASM579280v1	Methylococcaceae bacterium					F1-140-MAGs039			Contig	2019-05-24	SXQV01		0	0
GCA_005793205.1	ASM579320v1	Methylococcaceae bacterium					F1-140-MAGs010			Contig	2019-05-24	SXPU01		0	0
GCA_005793245.1	ASM579324v1	Methylococcaceae bacterium					F1-140-MAGs008			Contig	2019-05-24	SXPS01		0	0
GCA_005793805.1	ASM579380v1	Methylococcaceae bacterium					F1-140-MAGs009			Contig	2019-05-24	SXPT01		0	0
GCA_005793855.1	ASM579385v1	Methylococcaceae bacterium					F1-140-MAGs007			Contig	2019-05-24	SXPR01		0	0
GCA_005804365.1	ASM580436v1	Methylococcaceae bacterium					F1-80-MAGs140			Contig	2019-05-24	SYOD01		0	0
GCA_005804765.1	ASM580476v1	Methylococcaceae bacterium					F1-80-MAGs108			Contig	2019-05-24	SYMY01		0	0
GCA_005931095.1	ASM593109v1	Methylotuvimicrobium buryatense		5GB1C					NCBI Prokaryotic Genome Annotation Pipeline (PGAP)	Complete Genome	2019-06-03		1	0	1
GCA_006175985.1	ASM617598v1	Methylotetracoccus oryzae		C50C1						Contig	2019-06-10	SRSH01		0	0
GCA_006483455.1	ASM648345v1	Methylomonas koyamae		SM2					NCBI Prokaryotic Genome Annotation Pipeline (PGAP)	Contig	2019-06-25	PPPU01		0	0
GCA_006844585.1	ASM684458v1	Methylococcaceae bacterium					BinT2.0024_T3.008			Scaffold	2019-07-10	SPJM01	376	0	0
GCA_006844675.1	ASM684467v1	Methylococcaceae bacterium					BinT1.009_T2.004_T3.006			Contig	2019-07-10	SPJR01		0	0
GCA_006844705.1	ASM684470v1	Methylococcaceae bacterium					BinT1.003_T2.003_T3.002			Scaffold	2019-07-10	SPJS01	293	0	0
GCA_006844725.1	ASM684472v1	Methylococcaceae bacterium					BinElbaBin_T2.010			Contig	2019-07-10	SPJT01		0	0
GCA_007135635.1	ASM713563v1	Methylomicrobium sp.					CSSed165cm_201			Contig	2019-07-18	SLIO01		0	0
GCA_007280285.1	ASM728028v1	Methylococcus sp.					PowLak16_MAG14		NCBI Prokaryotic Genome Annotation Pipeline (PGAP)	Contig	2019-07-22	QYQA01		0	0
GCA_007280895.1	ASM728089v1	Methylococcaceae bacterium					PowLak16_MAG1		NCBI Prokaryotic Genome Annotation Pipeline (PGAP)	Contig	2019-07-22	QYQN01		0	0
GCA_008030115.1	ASM803011v1	Methylococcaceae bacterium HT1		HT1					NCBI Prokaryotic Genome Annotation Pipeline (PGAP)	Scaffold	2019-08-20	NMRW01	431	0	0
GCA_008030125.1	ASM803012v1	Methylococcaceae bacterium CS5		CS5					NCBI Prokaryotic Genome Annotation Pipeline (PGAP)	Scaffold	2019-08-20	NMRX01	465	0	0
GCA_008030135.1	ASM803013v1	Methylococcaceae bacterium CS4		CS4					NCBI Prokaryotic Genome Annotation Pipeline (PGAP)	Scaffold	2019-08-20	NMRY01	447	0	0
GCA_008030145.1	ASM803014v1	Methylococcaceae bacterium CS3		CS3					NCBI Prokaryotic Genome Annotation Pipeline (PGAP)	Scaffold	2019-08-20	NMRZ01	464	0	0
GCA_008030155.1	ASM803015v1	Methylococcaceae bacterium CS2		CS2					NCBI Prokaryotic Genome Annotation Pipeline (PGAP)	Scaffold	2019-08-20	NMSA01	441	0	0
GCA_008030215.1	ASM803021v1	Methylococcaceae bacterium CS1		CS1					NCBI Prokaryotic Genome Annotation Pipeline (PGAP)	Scaffold	2019-08-20	NMSB01	409	0	0
GCA_008030225.1	ASM803022v1	Methylococcaceae bacterium HT4		HT4					NCBI Prokaryotic Genome Annotation Pipeline (PGAP)	Scaffold	2019-08-20	NMSD01	355	0	0
GCA_008030235.1	ASM803023v1	Methylococcaceae bacterium HT5		HT5					NCBI Prokaryotic Genome Annotation Pipeline (PGAP)	Scaffold	2019-08-20	NMSC01	438	0	0
GCA_008030245.1	ASM803024v1	Methylococcaceae bacterium HT3		HT3					NCBI Prokaryotic Genome Annotation Pipeline (PGAP)	Scaffold	2019-08-20	NMSE01	480	0	0
GCA_008030255.1	ASM803025v1	Methylococcaceae bacterium HT2		HT2					NCBI Prokaryotic Genome Annotation Pipeline (PGAP)	Scaffold	2019-08-20	NMSF01	426	0	0
GCA_008632455.1	ASM863245v1	Methylomonas rhizoryzae		GJ1						Complete Genome	2019-09-22		1	0	1
GCA_009498235.1	ASM949823v1	Candidatus Methylospira mobilis		Shm1					NCBI Prokaryotic Genome Annotation Pipeline (PGAP)	Complete Genome	2019-11-04		1	0	1
GCA_009692195.1	ASM969219v1	Methylococcaceae bacterium					Baikal-deep-G152		NCBI Prokaryotic Genome Annotation Pipeline (PGAP)	Contig	2019-11-22	SHZP01		0	0
GCA_009692395.1	ASM969239v1	Methylococcales bacterium					Baikal-deep-G143		NCBI Prokaryotic Genome Annotation Pipeline (PGAP)	Contig	2019-11-22	SHZG01		0	0
GCA_009695535.1	ASM969553v1	Methyloglobulus sp.					Baikal-deep-G142		NCBI Prokaryotic Genome Annotation Pipeline (PGAP)	Contig	2019-11-22	SHZQ01		0	0
GCA_009749305.1	ASM974930v1	Methylocaldum sp. BRCS4		BRCS4					NCBI Prokaryotic Genome Annotation Pipeline (PGAP)	Contig	2019-12-13	SEJA01		0	0
GCA_009828925.2	ASM982892v2	Methylicorpusculum oleiharenae		XLMV4					NCBI Prokaryotic Genome Annotation Pipeline (PGAP)	Contig	2021-12-05	WUTY02		0	0
GCA_009925045.1	ASM992504v1	Methylococcaceae bacterium					WB4_1_0904		NCBI Prokaryotic Genome Annotation Pipeline (PGAP)	Contig	2020-01-23	RFQK01		0	0
GCA_011051865.1	ASM1105186v1	Methylothermaceae bacterium					HyVt-438		NCBI Prokaryotic Genome Annotation Pipeline (PGAP)	Contig	2020-03-02	DRKJ01		0	0
GCA_011321975.1	ASM1132197v1	Methylothermaceae bacterium					HyVt-524		NCBI Prokaryotic Genome Annotation Pipeline (PGAP)	Contig	2020-03-16	DROA01		0	0
GCA_011322755.1	ASM1132275v1	Crenotrichaceae bacterium					HyVt-476		NCBI Prokaryotic Genome Annotation Pipeline (PGAP)	Contig	2020-03-16	DRLZ01		0	0
GCA_011882205.1	ASM1188220v1	Methylococcaceae bacterium WWC4		WWC4					NCBI Prokaryotic Genome Annotation Pipeline (PGAP)	Scaffold	2020-04-01	JAATWI01	56	0	1
GCA_012026715.1	ASM1202671v1	Methylococcaceae bacterium					MnB_9		NCBI Prokaryotic Genome Annotation Pipeline (PGAP)	Contig	2020-04-03	VEPB01		0	0
GCA_012769535.1	ASM1276953v1	Methylococcus geothermalis		IM1					NCBI Prokaryotic Genome Annotation Pipeline (PGAP)	Complete Genome	2020-04-24		1	0	1
GCA_012959425.1	ASM1295942v1	Methylococcaceae bacterium					UWMA-0348		NCBI Prokaryotic Genome Annotation Pipeline (PGAP)	Scaffold	2020-05-04	DUDE01	148	0	0
GCA_012959825.1	ASM1295982v1	Methylococcaceae bacterium					UWMA-0327		NCBI Prokaryotic Genome Annotation Pipeline (PGAP)	Scaffold	2020-05-04	DUCK01	449	0	0
GCA_012959905.1	ASM1295990v1	Methylococcaceae bacterium					UWMA-0325		NCBI Prokaryotic Genome Annotation Pipeline (PGAP)	Scaffold	2020-05-04	DUCI01	120	0	0
GCA_012960135.1	ASM1296013v1	Methyloprofundus sp.					UWMA-0312		NCBI Prokaryotic Genome Annotation Pipeline (PGAP)	Scaffold	2020-05-04	DUBW01	92	0	0
GCA_012964185.1	ASM1296418v1	Methylococcaceae bacterium					UWMA-0107		NCBI Prokaryotic Genome Annotation Pipeline (PGAP)	Scaffold	2020-05-04	DTUM01	177	0	0
GCA_012965425.1	ASM1296542v1	Methylococcaceae bacterium					UWMA-0047		NCBI Prokaryotic Genome Annotation Pipeline (PGAP)	Scaffold	2020-05-04	DTSI01	155	0	0
GCA_012966345.1	ASM1296634v1	Methylococcaceae bacterium					UWMA-0005		NCBI Prokaryotic Genome Annotation Pipeline (PGAP)	Scaffold	2020-05-04	DTQT01	311	0	0
GCA_013138555.1	ASM1313855v1	Methyloprofundus sp.					GLR997		NCBI Prokaryotic Genome Annotation Pipeline (PGAP)	Contig	2020-05-21	WTCN01		0	1
GCA_013138565.1	ASM1313856v1	Methyloprofundus sp.					GLR992		NCBI Prokaryotic Genome Annotation Pipeline (PGAP)	Contig	2020-05-21	WTCL01		0	0
GCA_013138595.1	ASM1313859v1	Methyloprofundus sp.					GLR996		NCBI Prokaryotic Genome Annotation Pipeline (PGAP)	Contig	2020-05-21	WTCM01		0	0
GCA_013138855.1	ASM1313885v1	Methylococcaceae bacterium					GLR68		NCBI Prokaryotic Genome Annotation Pipeline (PGAP)	Contig	2020-05-21	WTBX01		0	0
GCA_013139355.1	ASM1313935v1	Methylococcaceae bacterium					GLR1854		NCBI Prokaryotic Genome Annotation Pipeline (PGAP)	Contig	2020-05-21	WTAZ01		0	0
GCA_013139755.1	ASM1313975v1	Methylomarinum sp.					GLR15		NCBI Prokaryotic Genome Annotation Pipeline (PGAP)	Contig	2020-05-21	WTAG01		0	0
GCA_013139825.1	ASM1313982v1	Methyloprofundus sp.					GLR143		NCBI Prokaryotic Genome Annotation Pipeline (PGAP)	Contig	2020-05-21	WTAC01		0	0
GCA_013140405.1	ASM1314040v1	Methyloglobulus sp.					WB-IL-21		NCBI Prokaryotic Genome Annotation Pipeline (PGAP)	Contig	2020-05-21	JABFSV01		0	0
GCA_013140465.1	ASM1314046v1	Methylococcaceae bacterium					WB-IL-19		NCBI Prokaryotic Genome Annotation Pipeline (PGAP)	Contig	2020-05-21	JABFST01		0	0
GCA_013140705.1	ASM1314070v1	Methylococcaceae bacterium					WB-IL-06		NCBI Prokaryotic Genome Annotation Pipeline (PGAP)	Contig	2020-05-21	JABFSH01		0	0
GCA_013141155.1	ASM1314115v1	Methylococcaceae bacterium					P-RSF-IL-24		NCBI Prokaryotic Genome Annotation Pipeline (PGAP)	Contig	2020-05-21	JABFRM01		0	0
GCA_013141335.1	ASM1314133v1	Methyloglobulus sp.					P-RSF-IL-14		NCBI Prokaryotic Genome Annotation Pipeline (PGAP)	Contig	2020-05-21	JABFRD01		0	0
GCA_013141375.1	ASM1314137v1	Methylococcaceae bacterium					P-RSF-IL-13		NCBI Prokaryotic Genome Annotation Pipeline (PGAP)	Contig	2020-05-21	JABFRC01		0	1
GCA_013141505.1	ASM1314150v1	Methyloglobulus sp.					P-RSF-IL-05		NCBI Prokaryotic Genome Annotation Pipeline (PGAP)	Contig	2020-05-21	JABFQX01		0	0
GCA_013141865.1	ASM1314186v1	Methylomonas sp. ZR1		ZR1					NCBI Prokaryotic Genome Annotation Pipeline (PGAP)	Contig	2020-05-22	RCST01		0	1
GCA_014191975.1	ASM1419197v1	Methylococcaceae bacterium					LBMAG_Gammaproteobacteria_hypo.bin1_Methylobacter		Annotation submitted by Center for Ecological Research, Kyoto University	Scaffold	2019-05-29	BJHG01	131	0	0
GCA_014850955.1	ASM1485095v1	Methylomonas albis		EbA					NCBI Prokaryotic Genome Annotation Pipeline (PGAP)	Contig	2020-10-05	JACXSS01		0	1
GCA_014850975.1	ASM1485097v1	Methylomonas fluvii		EbB					NCBI Prokaryotic Genome Annotation Pipeline (PGAP)	Contig	2020-10-05	JACXST01		0	1
GCA_014859425.1	ASM1485942v1	Methylomicrobium sp.					Kmv25		NCBI Prokaryotic Genome Annotation Pipeline (PGAP)	Contig	2020-10-07	JACUUG01		0	0
GCA_014859465.1	ASM1485946v1	Methyloprofundus sp.					Kmv24		NCBI Prokaryotic Genome Annotation Pipeline (PGAP)	Contig	2020-10-07	JACUUF01		0	0
GCA_015476545.1	ASM1547654v1	Methylobacter sp. BlB1		BlB1					NCBI Prokaryotic Genome Annotation Pipeline (PGAP)	Scaffold	2020-11-15	JADMKV01	227	0	0
GCA_015659575.1	ASM1565957v1	Methylococcales bacterium					SZUA-1072		NCBI Prokaryotic Genome Annotation Pipeline (PGAP)	Contig	2020-11-23	DQMR01		0	0
GCA_015659885.1	ASM1565988v1	Methylococcales bacterium					SZUA-1047		NCBI Prokaryotic Genome Annotation Pipeline (PGAP)	Contig	2020-11-23	DQLY01		0	0
GCA_015660025.1	ASM1566002v1	Methylococcales bacterium					SZUA-1040		NCBI Prokaryotic Genome Annotation Pipeline (PGAP)	Contig	2020-11-23	DQLT01		0	0
GCA_015663695.1	ASM1566369v1	Methylococcales bacterium					SZUA-1314		NCBI Prokaryotic Genome Annotation Pipeline (PGAP)	Contig	2020-11-23	DQRQ01		0	0
GCA_015664155.1	ASM1566415v1	Methylococcales bacterium					SZUA-1258		NCBI Prokaryotic Genome Annotation Pipeline (PGAP)	Contig	2020-11-23	DQQU01		0	0
GCA_015664555.1	ASM1566455v1	Methylococcales bacterium					SZUA-1212		NCBI Prokaryotic Genome Annotation Pipeline (PGAP)	Contig	2020-11-23	DQQA01		0	0
GCA_015711015.1	ASM1571101v1	Methylomonas sp. LL1		LL1					NCBI Prokaryotic Genome Annotation Pipeline (PGAP)	Complete Genome	2020-12-02		2	0	1
GCA_016106025.1	ASM1610602v1	Methylococcus sp. BF19-07		BF19-07						Scaffold	2020-12-17	JABWGZ01	54	0	1
GCA_016592635.1	ASM1659263v1	Methyloprofundus sp.					INp10_methR40d		Annotation submitted by Department of Subsurface Geobiological Analysis and Research, Japan Agency for Marine-Earth Science and Technology	Complete Genome	2020-12-09		2	0	0
GCA_016715325.1	ASM1671532v1	Methylococcaceae bacterium					Mari_18-Q3-R65-66_BAT3C.366		NCBI Prokaryotic Genome Annotation Pipeline (PGAP)	Contig	2021-01-19	JADKAL01		0	0
GCA_016745425.1	ASM1674542v1	Methylomicrobium sp. RS1		RS1					NCBI Prokaryotic Genome Annotation Pipeline (PGAP)	Scaffold	2021-01-24	JAERVK01	64	0	0
GCA_016784875.1	ASM1678487v1	Methylobacter sp.					BS150m-G31		NCBI Prokaryotic Genome Annotation Pipeline (PGAP)	Contig	2021-02-01	JADHTX01		0	0
GCA_016845565.1	ASM1684556v1	Methylococcales bacterium					BH9			Contig	2021-02-09	JAERSP01		0	0
GCA_016865255.1	ASM1686525v1	Methylomonas sp. LW13		LW13					NCBI Prokaryotic Genome Annotation Pipeline (PGAP)	Complete Genome	2019-02-15		1	0	1
GCA_016919575.1	ASM1691957v1	Methylobacter sp.					bin_199_IMCAS			Contig	2021-02-23	JACXTR01		0	1
GCA_016919605.1	ASM1691960v1	Methylovulum sp.					bin_110_IMCAS			Contig	2021-02-23	JACXTQ01		0	0
GCA_016925495.1	ASM1692549v1	Methylococcus sp. EFPC2		EFPC2					NCBI Prokaryotic Genome Annotation Pipeline (PGAP)	Complete Genome	2021-02-24		3	0	0
GCA_016925515.1	ASM1692551v1	Methylomonas sp. EFPC1		EFPC1					NCBI Prokaryotic Genome Annotation Pipeline (PGAP)	Complete Genome	2021-02-24		2	0	1
GCA_016936935.1	ASM1693693v1	Methylothermaceae bacterium					ZodW_Metabat.299		NCBI Prokaryotic Genome Annotation Pipeline (PGAP)	Contig	2021-02-24	JAFGWX01		0	0
GCA_017832375.1	ASM1783237v1	Methylocaldum sp. RMAD-M		RMAD-M					Annotation submitted by DOE Joint Genome Institute	Contig	2021-04-07	JAFIBZ01		0	0
GCA_017885745.1	ASM1788574v1	Methylococcaceae bacterium					bin_131			Scaffold	2021-04-08	JAFNFL01	251	0	0
GCA_018333785.1	ASM1833378v1	Methylomicrobium sp.					CROMO_BS_115_2		NCBI Prokaryotic Genome Annotation Pipeline (PGAP)	Contig	2021-05-10	JAGXSU01		0	0
GCA_018333915.1	ASM1833391v1	Methylomonas sp.					CROMO_A_173		NCBI Prokaryotic Genome Annotation Pipeline (PGAP)	Contig	2021-05-10	JAGXSF01		0	0
GCA_018335995.1	ASM1833599v1	Methylomonas sp.					CROMO_A_70		NCBI Prokaryotic Genome Annotation Pipeline (PGAP)	Contig	2021-05-10	JAGXRE01		0	0
GCA_018646885.1	ASM1864688v1	Methylococcales bacterium					SI034_bin141		NCBI Prokaryotic Genome Annotation Pipeline (PGAP)	Contig	2021-06-02	JABGTY01		0	0
GCA_018648565.1	ASM1864856v1	Methylococcales bacterium					co234_bin67		NCBI Prokaryotic Genome Annotation Pipeline (PGAP)	Scaffold	2021-06-02	JABGQY01	245	0	0
GCA_018649425.1	ASM1864942v1	Methylococcales bacterium					SI053_bin77		NCBI Prokaryotic Genome Annotation Pipeline (PGAP)	Contig	2021-06-02	JABIHW01		0	0
GCA_018653275.1	ASM1865327v1	Methylococcales bacterium					SI048_bin108		NCBI Prokaryotic Genome Annotation Pipeline (PGAP)	Contig	2021-06-02	JABIAN01		0	0
GCA_018653785.1	ASM1865378v1	Methylococcales bacterium					SI060_bin30		NCBI Prokaryotic Genome Annotation Pipeline (PGAP)	Contig	2021-06-02	JABIMW01		0	0
GCA_018654625.1	ASM1865462v1	Methylococcales bacterium					SI054_bin68		NCBI Prokaryotic Genome Annotation Pipeline (PGAP)	Contig	2021-06-02	JABILH01		0	0
GCA_018658065.1	ASM1865806v1	Methylococcales bacterium					SI047_bin119		NCBI Prokaryotic Genome Annotation Pipeline (PGAP)	Contig	2021-06-02	JABHVY01		0	0
GCA_018658885.1	ASM1865888v1	Methylococcales bacterium					SI039_bin81		NCBI Prokaryotic Genome Annotation Pipeline (PGAP)	Contig	2021-06-02	JABHUI01		0	0
GCA_018661205.1	ASM1866120v1	Methylococcales bacterium					SI074_bin50		NCBI Prokaryotic Genome Annotation Pipeline (PGAP)	Contig	2021-06-02	JABJIT01		0	0
GCA_018663405.1	ASM1866340v1	Methylococcales bacterium					SI075_bin90		NCBI Prokaryotic Genome Annotation Pipeline (PGAP)	Contig	2021-06-02	JABJQM01		0	0
GCA_018663725.1	ASM1866372v1	Methylococcales bacterium					SI075_bin73		NCBI Prokaryotic Genome Annotation Pipeline (PGAP)	Contig	2021-06-02	JABJPU01		0	0
GCA_018664965.1	ASM1866496v1	Methylococcales bacterium					SI073_bin96		NCBI Prokaryotic Genome Annotation Pipeline (PGAP)	Contig	2021-06-02	JABJEF01		0	0
GCA_018671575.1	ASM1867157v1	Methylococcales bacterium					SI037_bin4		NCBI Prokaryotic Genome Annotation Pipeline (PGAP)	Contig	2021-06-02	JABHHM01		0	0
GCA_018672285.1	ASM1867228v1	Methylococcales bacterium					SI037_bin195		NCBI Prokaryotic Genome Annotation Pipeline (PGAP)	Contig	2021-06-02	JABHGC01		0	0
GCA_018674345.1	ASM1867434v1	Methylococcales bacterium					SI036_bin54		NCBI Prokaryotic Genome Annotation Pipeline (PGAP)	Contig	2021-06-02	JABHAK01		0	0
GCA_018676495.1	ASM1867649v1	Methylococcales bacterium					SI037_bin161		NCBI Prokaryotic Genome Annotation Pipeline (PGAP)	Contig	2021-06-02	JABHER01		0	0
GCA_018693445.1	ASM1869344v1	Methylococcales bacterium					SI037S2_bin55		NCBI Prokaryotic Genome Annotation Pipeline (PGAP)	Contig	2021-06-02	JABHLY01		0	0
GCA_018695825.1	ASM1869582v1	Methylococcales bacterium					SI037S4_bin65		NCBI Prokaryotic Genome Annotation Pipeline (PGAP)	Contig	2021-06-02	JABHPW01		0	0
GCA_018698585.1	ASM1869858v1	Methylococcales bacterium					SI072_bin101		NCBI Prokaryotic Genome Annotation Pipeline (PGAP)	Contig	2021-06-02	JABIOU01		0	0
GCA_018703015.1	ASM1870301v1	Methylococcales bacterium					SI074_bin101		NCBI Prokaryotic Genome Annotation Pipeline (PGAP)	Contig	2021-06-02	JABJEM01		0	0
GCA_018722605.1	ASM1872260v1	Methylovulum psychrotolerans		S1L					NCBI Prokaryotic Genome Annotation Pipeline (PGAP)	Contig	2021-06-04	JAGVVN01		0	0
GCA_018734325.1	ASM1873432v1	Methylomonas paludis		S2AM					NCBI Prokaryotic Genome Annotation Pipeline (PGAP)	Complete Genome	2021-06-07		1	0	0
GCA_019163195.1	ASM1916319v1	Methylococcales bacterium					LaCa_MAG_9		NCBI Prokaryotic Genome Annotation Pipeline (PGAP)	Scaffold	2021-07-07	JAFLKQ01	439	0	0
GCA_019285515.1	ASM1928551v1	Methylococcus sp. Mc7		Mc7					NCBI Prokaryotic Genome Annotation Pipeline (PGAP)	Complete Genome	2021-07-20		1	1	1
GCA_019285535.1	ASM1928553v1	Methylococcus capsulatus		BH					NCBI Prokaryotic Genome Annotation Pipeline (PGAP)	Complete Genome	2021-07-20		1	0	1
GCA_019285555.1	ASM1928555v1	Methylococcus capsulatus		KN2					NCBI Prokaryotic Genome Annotation Pipeline (PGAP)	Complete Genome	2021-07-20		1	0	1
GCA_019285575.1	ASM1928557v1	Methylococcus capsulatus		IO1					NCBI Prokaryotic Genome Annotation Pipeline (PGAP)	Complete Genome	2021-07-20		1	0	1
GCA_019428975.1	ASM1942897v1	Methyloprofundus sp.					KA29		NCBI Prokaryotic Genome Annotation Pipeline (PGAP)	Contig	2021-07-31	JAHYJT01		0	0
GCA_019669905.1	ASM1966990v1	Methylomonas koyamae		Fw12E-Y					Annotation submitted by Soil Biology and Chemistry, Department of Applied Biosciences, Graduate School of Bioagricultural Sciences, Nagoya University	Complete Genome	2021-06-02		2	0	0
GCA_019669985.1	ASM1966998v1	Methylogaea oryzae		E10					Annotation submitted by Soil Biology and Chemistry, Department of Applied Biosciences, Graduate School of Bioagricultural Sciences, Nagoya University	Complete Genome	2021-06-02		1	0	0
GCA_019670005.1	ASM1967000v1	Methylomagnum ishizawai		RS11D-Pr					Annotation submitted by Soil Biology and Chemistry, Department of Applied Biosciences, Graduate School of Bioagricultural Sciences, Nagoya University	Complete Genome	2021-06-02		8	0	1
GCA_020035215.1	ASM2003521v1	Methylovulum sp.					Echo5		NCBI Prokaryotic Genome Annotation Pipeline (PGAP)	Contig	2021-09-18	JAIQBU01		0	1
GCA_020048335.1	ASM2004833v1	Methylococcaceae bacterium					bin_45			Scaffold	2021-09-20	JAIFMS01	204	0	0
GCA_021647145.1	ASM2164714v1	Methylococcaceae bacterium					D100SM.bin.9		NCBI Prokaryotic Genome Annotation Pipeline (PGAP)	Contig	2022-01-26	JAKIVF01		0	0
GCA_021647585.1	ASM2164758v1	Methylococcaceae bacterium					D100SM.bin.16		NCBI Prokaryotic Genome Annotation Pipeline (PGAP)	Contig	2022-01-26	JAKIUK01		0	0
GCA_021736705.1	ASM2173670v1	Methylococcaceae bacterium					Tobar13m-G37		NCBI Prokaryotic Genome Annotation Pipeline (PGAP)	Contig	2022-01-31	JAIPFI01		0	0
GCA_021736725.1	ASM2173672v1	Methylobacter tundripaludum					Tobar13m-G39		NCBI Prokaryotic Genome Annotation Pipeline (PGAP)	Contig	2022-01-31	JAIPFK01		1	1
GCA_021736765.1	ASM2173676v1	Methylococcaceae bacterium					Tobar13m-G36		NCBI Prokaryotic Genome Annotation Pipeline (PGAP)	Contig	2022-01-31	JAIPFH01		0	0
GCA_021736805.1	ASM2173680v1	Methylovulum sp.					Tobar12.5m-G37		NCBI Prokaryotic Genome Annotation Pipeline (PGAP)	Contig	2022-01-31	JAIPFD01		0	1
GCA_021736885.1	ASM2173688v1	Methylovulum sp.					Tobar12m-G29		NCBI Prokaryotic Genome Annotation Pipeline (PGAP)	Contig	2022-01-31	JAIPEZ01		0	1
GCA_021736905.1	ASM2173690v1	Methylovulum sp.					Tobar12m-G30		NCBI Prokaryotic Genome Annotation Pipeline (PGAP)	Contig	2022-01-31	JAIPFA01		0	1
GCA_022615235.1	ASM2261523v1	Methylococcaceae bacterium					PMV_6.23		NCBI Prokaryotic Genome Annotation Pipeline (PGAP)	Contig	2022-03-17	JAKEHB01		0	0
GCA_022616155.1	ASM2261615v1	Methylococcaceae bacterium					PMV_2.70_sub		NCBI Prokaryotic Genome Annotation Pipeline (PGAP)	Contig	2022-03-17	JAKEFH01		0	0
GCA_022616595.1	ASM2261659v1	Methylococcaceae bacterium					PMV_1.33		NCBI Prokaryotic Genome Annotation Pipeline (PGAP)	Contig	2022-03-17	JAKEEL01		0	0
GCA_022788635.1	ASM2278863v1	Methylobacter sp. S3L5C		S3L5C					NCBI Prokaryotic Genome Annotation Pipeline (PGAP)	Complete Genome	2022-04-01		1	3	1
GCA_023131335.1	ASM2313133v1	Methylococcales bacterium					RS_13_72		NCBI Prokaryotic Genome Annotation Pipeline (PGAP)	Contig	2022-04-26	JAGLZS01		0	1
GCA_023134955.1	ASM2313495v1	Methylococcales bacterium					RS_11_22		NCBI Prokaryotic Genome Annotation Pipeline (PGAP)	Contig	2022-04-26	JAGLUC01		0	0
GCA_023138845.1	ASM2313884v1	Methylococcales bacterium					RS_7_44		NCBI Prokaryotic Genome Annotation Pipeline (PGAP)	Contig	2022-04-26	JAGLOR01		0	0
GCA_023139345.1	ASM2313934v1	Methylococcales bacterium					RS_6_50		NCBI Prokaryotic Genome Annotation Pipeline (PGAP)	Contig	2022-04-26	JAGLNT01		0	0
GCA_023140815.1	ASM2314081v1	Methyloprofundus sp.					RS_4_48		NCBI Prokaryotic Genome Annotation Pipeline (PGAP)	Contig	2022-04-26	JAGLKY01		0	1
GCA_023142705.1	ASM2314270v1	Methylococcales bacterium					RS_3_27		NCBI Prokaryotic Genome Annotation Pipeline (PGAP)	Contig	2022-04-26	JAGLJA01		0	0
GCA_023144875.1	ASM2314487v1	Methylococcales bacterium					SW_4_9		NCBI Prokaryotic Genome Annotation Pipeline (PGAP)	Contig	2022-04-26	JAGLEW01		0	0
GCA_023145835.1	ASM2314583v1	Methylococcales bacterium					SW_4_3		NCBI Prokaryotic Genome Annotation Pipeline (PGAP)	Contig	2022-04-27	JAGLDH01		0	1
GCA_023146175.1	ASM2314617v1	Methyloprofundus sp.					SW_4_10		NCBI Prokaryotic Genome Annotation Pipeline (PGAP)	Contig	2022-04-27	JAGLCQ01		0	0
GCA_023146315.1	ASM2314631v1	Methylococcales bacterium					SW_3_16		NCBI Prokaryotic Genome Annotation Pipeline (PGAP)	Contig	2022-04-27	JAGLCI01		0	0
GCA_023146335.1	ASM2314633v1	Methylococcales bacterium					SW_3_12		NCBI Prokaryotic Genome Annotation Pipeline (PGAP)	Contig	2022-04-27	JAGLCG01		0	0
GCA_023146575.1	ASM2314657v1	Methylococcales bacterium					SW_2_12		NCBI Prokaryotic Genome Annotation Pipeline (PGAP)	Contig	2022-04-27	JAGLBU01		0	0
GCA_023146655.1	ASM2314665v1	Methylococcales bacterium					SW_2_13		NCBI Prokaryotic Genome Annotation Pipeline (PGAP)	Contig	2022-04-27	JAGLBV01		0	0
GCA_023146715.1	ASM2314671v1	Methylococcales bacterium					SW_1_2		NCBI Prokaryotic Genome Annotation Pipeline (PGAP)	Contig	2022-04-27	JAGLBO01		0	0
GCA_023227865.1	ASM2322786v1	Methylobacter tundripaludum					SO_2017_LW4 bin 69		NCBI Prokaryotic Genome Annotation Pipeline (PGAP)	Contig	2022-05-03	JALOCG01		1	1
GCA_023227905.1	ASM2322790v1	Methylobacter sp.					SO_2017_LW4 bin 67		NCBI Prokaryotic Genome Annotation Pipeline (PGAP)	Contig	2022-05-03	JALOCF01		0	0
GCA_023228165.1	ASM2322816v1	Methylomonas sp.					SO_2017_LW3 bin 4		NCBI Prokaryotic Genome Annotation Pipeline (PGAP)	Scaffold	2022-05-03	JALOBS01	75	0	0
GCA_023229605.1	ASM2322960v1	Methylobacter sp.					SO_2017_GW1 bin 29		NCBI Prokaryotic Genome Annotation Pipeline (PGAP)	Scaffold	2022-05-03	JALNYY01	287	1	1
GCA_023260675.1	ASM2326067v1	Methylococcales bacterium					DJN.4			Scaffold	2022-05-06	JALQUT01	639	0	0
GCA_023263505.1	ASM2326350v1	Methylococcales bacterium					HEM.12			Contig	2022-05-06	JALQVZ01		0	0
GCA_023268855.1	ASM2326885v1	Methylomonas sp.					XMJ.11			Contig	2022-05-06	JALRKN01		0	0
GCA_023370095.1	ASM2337009v1	Methylococcus capsulatus		MIR					NCBI Prokaryotic Genome Annotation Pipeline (PGAP)	Complete Genome	2022-05-15		1	0	1
GCA_023544625.1	ASM2354462v1	Methylobacter sp.					B4-02		NCBI Prokaryotic Genome Annotation Pipeline (PGAP)	Scaffold	2022-05-24	JAMJFP01	120	0	0
GCA_024360925.2	ASM2436092v2	Methylomonas rapida		MP1					NCBI Prokaryotic Genome Annotation Pipeline (PGAP)	Complete Genome	2022-12-15		1	0	0
GCA_024505045.1	ASM2450504v1	Methylomonas sp. SURF-1		SURF-1					NCBI Prokaryotic Genome Annotation Pipeline (PGAP)	Contig	2022-08-01	JANIBM01		0	0
GCA_024505055.1	ASM2450505v1	Methylomonas sp. WSC-7		WSC-7					NCBI Prokaryotic Genome Annotation Pipeline (PGAP)	Contig	2022-08-01	JANIBL01		0	1
GCA_024505165.1	ASM2450516v1	Methylomonas sp. WSC-6		WSC-6					NCBI Prokaryotic Genome Annotation Pipeline (PGAP)	Contig	2022-08-01	JANIBK01		0	0
GCA_024505185.1	ASM2450518v1	Methylomonas sp. SURF-2		SURF-2					NCBI Prokaryotic Genome Annotation Pipeline (PGAP)	Contig	2022-08-01	JANIBJ01		0	0
GCA_024636505.1	ASM2463650v1	Methylobacter sp.					LH_M5			Contig	2022-08-11	JAGXGY01		0	0
GCA_024636875.1	ASM2463687v1	Methylococcaceae bacterium					LH_M36			Contig	2022-08-11	JAGXGJ01		0	0
GCA_024958995.1	ASM2495899v1	Methylococcales bacterium					Bin06_002		NCBI Prokaryotic Genome Annotation Pipeline (PGAP)	Contig	2022-09-05	JANXGZ01		0	0
GCA_025353605.1	ASM2535360v1	Methylococcaceae bacterium					GL140_1_concoct_202			Contig	2022-09-21	JANXOL01		0	0
GCA_025357655.1	ASM2535765v1	Methylococcaceae bacterium					GL140_1_concoct_47_sub			Contig	2022-09-21	JANXOU01		0	0
GCA_025361585.1	ASM2536158v1	Methylobacter sp.					GL140_5_metabinner_164_sub			Contig	2022-09-21	JANYKK01		0	0
GCA_025458755.1	ASM2545875v1	Methylotetracoccus sp.					Prado188		NCBI Prokaryotic Genome Annotation Pipeline (PGAP)	Scaffold	2022-09-28	JALORT01	521	0	0
GCA_025583945.1	ASM2558394v1	Methylobacter psychrophilus		Z-0021						Contig	2022-10-05	JAOEGU01		3	1
GCA_026247885.1	ASM2624788v1	Methylococcus mesophilus		16-5					NCBI Prokaryotic Genome Annotation Pipeline (PGAP)	Complete Genome	2022-11-21		1	0	1
GCA_026398895.1	ASM2639889v1	Methylococcales bacterium					LacPavin_0818_WC45_MAG_42_49		NCBI Prokaryotic Genome Annotation Pipeline (PGAP)	Scaffold	2022-11-24	JAPLRZ01	75	0	1
GCA_026398915.1	ASM2639891v1	Methylococcales bacterium					LacPavin_0818_WC45_MAG_40_20		NCBI Prokaryotic Genome Annotation Pipeline (PGAP)	Scaffold	2022-11-24	JAPLRY01	247	0	1
GCA_026398935.1	ASM2639893v1	Methylococcales bacterium					LacPavin_0818_WC45_MAG_44_10		NCBI Prokaryotic Genome Annotation Pipeline (PGAP)	Scaffold	2022-11-24	JAPLRW01	304	0	1
GCA_026398955.1	ASM2639895v1	Methylococcales bacterium					LacPavin_0818_WC40_MAG_40_12		NCBI Prokaryotic Genome Annotation Pipeline (PGAP)	Scaffold	2022-11-24	JAPLRX01	52	0	0
GCA_026398995.1	ASM2639899v1	Methylobacter sp.					LacPavin_0818_WC45_MAG_43_7		NCBI Prokaryotic Genome Annotation Pipeline (PGAP)	Scaffold	2022-11-24	JAPLRV01	456	0	0
GCA_026399015.1	ASM2639901v1	Methylococcales bacterium					LacPavin_0920_WC57_MAG_39_23		NCBI Prokaryotic Genome Annotation Pipeline (PGAP)	Contig	2022-11-24	JAPLRS01		0	0
GCA_026399025.1	ASM2639902v1	Methylobacter sp.					LacPavin_0419_WC53_MAG_49_11		NCBI Prokaryotic Genome Annotation Pipeline (PGAP)	Scaffold	2022-11-24	JAPLRU01	138	0	1
GCA_026399055.1	ASM2639905v1	Methylococcales bacterium					LacPavin_0920_WC57_MAG_41_23		NCBI Prokaryotic Genome Annotation Pipeline (PGAP)	Contig	2022-11-24	JAPLRT01		0	0
GCA_026399075.1	ASM2639907v1	Methylococcales bacterium					LacPavin_0920_WC57_MAG_48_27		NCBI Prokaryotic Genome Annotation Pipeline (PGAP)	Contig	2022-11-24	JAPLRR01		0	1
GCA_026399095.1	ASM2639909v1	Methylococcales bacterium					LacPavin_0419_WC70S_MAG_40_16		NCBI Prokaryotic Genome Annotation Pipeline (PGAP)	Scaffold	2022-11-24	JAPLRP01	94	0	1
GCA_026399105.1	ASM2639910v1	Methylococcales bacterium					LacPavin_0920_WC57_MAG_39_18		NCBI Prokaryotic Genome Annotation Pipeline (PGAP)	Contig	2022-11-24	JAPLRQ01		0	0
GCA_026415315.1	ASM2641531v1	Methylohalobius sp.					SKW56		NCBI Prokaryotic Genome Annotation Pipeline (PGAP)	Scaffold	2022-11-27	JAOAHI01	122	0	0
GCA_026727675.1	ASM2672767v1	Methylobacter sp. YRD-M1		YRD-M1					NCBI Prokaryotic Genome Annotation Pipeline (PGAP)	Complete Genome	2022-12-07		3	0	0
GCA_026981855.1	ASM2698185v1	Methylothermaceae bacterium					354-166_metabat2_scaf2bin.009			Contig	2022-12-19	JALSIB01		0	0
GCA_026982195.1	ASM2698219v1	Methylothermaceae bacterium					354-166_metabat1_scaf2bin.099			Contig	2022-12-19	JALSHO01		0	0
GCA_026982635.1	ASM2698263v1	Methylothermaceae bacterium					354-166_maxbin2_scaf2bin.109			Contig	2022-12-19	JALSGR01		0	0
GCA_026984375.1	ASM2698437v1	Methylothermaceae bacterium					356-308_metabat2_scaf2bin.038			Contig	2022-12-19	JALSSF01		0	0
GCA_026984655.1	ASM2698465v1	Methylomonas sp.					356-308_metabat1_scaf2bin.110			Contig	2022-12-19	JALSRU01		0	0
GCA_026985035.1	ASM2698503v1	Methylothermaceae bacterium					356-308_maxbin2_scaf2bin.122			Contig	2022-12-19	JALSQY01		0	0
GCA_026987715.1	ASM2698771v1	Methylomonas sp.					355-202_metabat2_scaf2bin.086			Contig	2022-12-19	JALSMJ01		0	0
GCA_026988155.1	ASM2698815v1	Methylomonas sp.					355-202_metabat2_scaf2bin.056			Contig	2022-12-19	JALSLW01		0	0
GCA_026988195.1	ASM2698819v1	Methylomonas sp.					355-202_metabat2_scaf2bin.044			Contig	2022-12-19	JALSLS01		0	0
GCA_026989395.1	ASM2698939v1	Methylomonas sp.					354-166_metabat2_scaf2bin.094			Contig	2022-12-19	JALSJK01		0	0
GCA_026989715.1	ASM2698971v1	Methylomonas sp.					354-166_metabat2_scaf2bin.047			Contig	2022-12-19	JALSIU01		0	0
GCA_026990375.1	ASM2699037v1	Methylothermaceae bacterium					T2_metabat2_scaf2bin.306			Scaffold	2022-12-19	JALXDN01	603	0	0
GCA_026990815.1	ASM2699081v1	Methylomonas sp.					T2_metabat2_scaf2bin.191			Scaffold	2022-12-19	JALXCS01	403	0	0
GCA_026990835.1	ASM2699083v1	Methylomonas sp.					T2_metabat2_scaf2bin.184			Scaffold	2022-12-19	JALXCQ01	614	0	0
GCA_027003125.1	ASM2700312v1	Methylothermaceae bacterium					T2_metabat1_scaf2bin.010			Scaffold	2022-12-19	JALWYN01	601	0	0
GCA_027008655.1	ASM2700865v1	Methylothermaceae bacterium					134-614_metabat2_scaf2bin.086			Contig	2022-12-19	JALVED01		0	0
GCA_027008905.1	ASM2700890v1	Methylothermaceae bacterium					134-614_metabat2_scaf2bin.048			Contig	2022-12-19	JALVDS01		0	0
GCA_027024125.1	ASM2702412v1	Methylothermaceae bacterium					A3_metabat2_scaf2bin.379			Scaffold	2022-12-19	JALVSV01	534	0	0
GCA_027025055.1	ASM2702505v1	Methylothermaceae bacterium					A3_metabat2_scaf2bin.156			Scaffold	2022-12-19	JALVRH01	486	0	0
GCA_027032495.1	ASM2703249v1	Methylomonas sp.					A3_maxbin2_scaf2bin.298			Scaffold	2022-12-19	JALVNR01	874	0	0
GCA_027310635.1	ASM2731063v1	Methylomonas sp.					clean1847			Contig	2022-12-27	DAIDAL01		0	0
GCA_028571815.1	ASM2857181v1	Methyloprofundus sp.					SY_S18_9			Contig	2023-02-09	JAPVVY01		0	0
GCA_028571865.1	ASM2857186v1	Methylomonas sp.					SY_Active_Co39			Contig	2023-02-09	JAPVVW01		0	0
GCA_028599115.1	ASM2859911v1	Methyloprofundus sp.					MAG1		NCBI Prokaryotic Genome Annotation Pipeline (PGAP)	Scaffold	2023-02-12	JAQRMR01	121	0	0
GCA_028678315.1	ASM2867831v1	Methylococcaceae bacterium					OWC_0105		NCBI Prokaryotic Genome Annotation Pipeline (PGAP)	Contig	2023-02-17	JAJRDZ01		0	0
GCA_028678335.1	ASM2867833v1	Methylococcaceae bacterium					OWC_0095		NCBI Prokaryotic Genome Annotation Pipeline (PGAP)	Contig	2023-02-17	JAJRDR01		0	0
GCA_028678345.1	ASM2867834v1	Methylococcaceae bacterium					OWC_0096		NCBI Prokaryotic Genome Annotation Pipeline (PGAP)	Scaffold	2023-02-17	JAJRDS01	365	0	0
GCA_028678375.1	ASM2867837v1	Methylococcaceae bacterium					OWC_0093		NCBI Prokaryotic Genome Annotation Pipeline (PGAP)	Contig	2023-02-17	JAJRDP01		0	0
GCA_028678395.1	ASM2867839v1	Methylococcaceae bacterium					OWC_0089		NCBI Prokaryotic Genome Annotation Pipeline (PGAP)	Contig	2023-02-17	JAJRDL01		0	0
GCA_028678415.1	ASM2867841v1	Methylococcaceae bacterium					OWC_0088		NCBI Prokaryotic Genome Annotation Pipeline (PGAP)	Scaffold	2023-02-17	JAJRDK01	437	0	0
GCA_028678435.1	ASM2867843v1	Methylococcaceae bacterium					OWC_0090		NCBI Prokaryotic Genome Annotation Pipeline (PGAP)	Contig	2023-02-17	JAJRDM01		0	0
GCA_028678445.1	ASM2867844v1	Methylococcaceae bacterium					OWC_0087		NCBI Prokaryotic Genome Annotation Pipeline (PGAP)	Contig	2023-02-17	JAJRDJ01		0	0
GCA_028678485.1	ASM2867848v1	Methylococcaceae bacterium					OWC_0091		NCBI Prokaryotic Genome Annotation Pipeline (PGAP)	Contig	2023-02-17	JAJRDN01		0	0
GCA_028678515.1	ASM2867851v1	Methylococcaceae bacterium					OWC_0092		NCBI Prokaryotic Genome Annotation Pipeline (PGAP)	Contig	2023-02-17	JAJRDO01		0	0
GCA_028686975.1	ASM2868697v1	Methylococcales bacterium					STC_96		NCBI Prokaryotic Genome Annotation Pipeline (PGAP)	Scaffold	2023-02-17	JAQUAZ01	268	0	0
GCA_028687615.1	ASM2868761v1	Methylovulum sp.					STC_68		NCBI Prokaryotic Genome Annotation Pipeline (PGAP)	Contig	2023-02-17	JAQTZU01		0	1
GCA_028687735.1	ASM2868773v1	Methylomonas lenta					STC_62		NCBI Prokaryotic Genome Annotation Pipeline (PGAP)	Scaffold	2023-02-17	JAQTZO01	229	0	1
GCA_028688045.1	ASM2868804v1	Methylococcales bacterium					STC_48		NCBI Prokaryotic Genome Annotation Pipeline (PGAP)	Scaffold	2023-02-17	JAQTYY01	455	0	1
GCA_028688235.1	ASM2868823v1	Methylomonas sp.					STC_4		NCBI Prokaryotic Genome Annotation Pipeline (PGAP)	Scaffold	2023-02-17	JAQTYP01	565	0	0
GCA_028688525.1	ASM2868852v1	Methylococcus sp.					STC_26		NCBI Prokaryotic Genome Annotation Pipeline (PGAP)	Scaffold	2023-02-17	JAQTYA01	214	1	1
GCA_028688755.1	ASM2868875v1	Methylococcales bacterium					STC_14		NCBI Prokaryotic Genome Annotation Pipeline (PGAP)	Scaffold	2023-02-17	JAQTXN01	240	0	0
GCA_028706955.1	ASM2870695v1	Methylobacter tundripaludum					STB_8		NCBI Prokaryotic Genome Annotation Pipeline (PGAP)	Scaffold	2023-02-18	JAQTVD01	613	0	0
GCA_028707085.1	ASM2870708v1	Methylococcales bacterium					STB_73		NCBI Prokaryotic Genome Annotation Pipeline (PGAP)	Scaffold	2023-02-18	JAQTUW01	73	0	1
GCA_028711365.1	ASM2871136v1	Methylococcaceae bacterium					STB_183		NCBI Prokaryotic Genome Annotation Pipeline (PGAP)	Scaffold	2023-02-18	JAQTSI01	454	1	1
GCA_028712225.1	ASM2871222v1	Methylobacter sp.					STB_140		NCBI Prokaryotic Genome Annotation Pipeline (PGAP)	Scaffold	2023-02-18	JAQTQN01	326	0	1
GCA_028712285.1	ASM2871228v1	Methylovulum sp.					STB_14		NCBI Prokaryotic Genome Annotation Pipeline (PGAP)	Scaffold	2023-02-18	JAQTQM01	244	0	1
GCA_028712695.1	ASM2871269v1	Methylovulum sp.					STB_151		NCBI Prokaryotic Genome Annotation Pipeline (PGAP)	Scaffold	2023-02-18	JAQTQZ01	110	0	1
GCA_028712795.1	ASM2871279v1	Methylococcales bacterium					STB_122		NCBI Prokaryotic Genome Annotation Pipeline (PGAP)	Contig	2023-02-18	JAQTPT01		0	0
GCA_028713055.1	ASM2871305v1	Methylococcales bacterium					STB_102		NCBI Prokaryotic Genome Annotation Pipeline (PGAP)	Scaffold	2023-02-18	JAQTOX01	188	0	1
GCA_028713145.1	ASM2871314v1	Methylococcales bacterium					STB_1		NCBI Prokaryotic Genome Annotation Pipeline (PGAP)	Scaffold	2023-02-18	JAQTOT01	248	0	1
GCA_028713595.1	ASM2871359v1	Methylovulum sp.					STA_76		NCBI Prokaryotic Genome Annotation Pipeline (PGAP)	Scaffold	2023-02-18	JAQTNZ01	587	1	0
GCA_028714175.1	ASM2871417v1	Methylococcales bacterium					STA_49		NCBI Prokaryotic Genome Annotation Pipeline (PGAP)	Scaffold	2023-02-18	JAQTMV01	307	0	0
GCA_028714995.1	ASM2871499v1	Methylobacter sp.					STA_13		NCBI Prokaryotic Genome Annotation Pipeline (PGAP)	Scaffold	2023-02-18	JAQTLI01	565	0	0
GCA_028715725.1	ASM2871572v1	Methylococcales bacterium					STD1_68		NCBI Prokaryotic Genome Annotation Pipeline (PGAP)	Scaffold	2023-02-18	JAQURG01	128	0	0
GCA_028716975.1	ASM2871697v1	Methylobacter sp.					STD1_208		NCBI Prokaryotic Genome Annotation Pipeline (PGAP)	Scaffold	2023-02-18	JAQUOU01	69	0	0
GCA_028717485.1	ASM2871748v1	Methylococcales bacterium					STD1_182		NCBI Prokaryotic Genome Annotation Pipeline (PGAP)	Scaffold	2023-02-18	JAQUNR01	582	0	0
GCA_028719025.1	ASM2871902v1	Methylococcales bacterium					STD1_11		NCBI Prokaryotic Genome Annotation Pipeline (PGAP)	Scaffold	2023-02-18	JAQUKP01	379	0	1
GCA_028748635.1	ASM2874863v1	Methylococcaceae bacterium					OWC_0094		NCBI Prokaryotic Genome Annotation Pipeline (PGAP)	Contig	2023-02-17	JAJRDQ01		0	0
GCA_028748665.1	ASM2874866v1	Methylococcaceae bacterium					OWC_0097		NCBI Prokaryotic Genome Annotation Pipeline (PGAP)	Contig	2023-02-17	JAJRDT01		0	0
GCA_028748685.1	ASM2874868v1	Methylococcaceae bacterium					OWC_0100		NCBI Prokaryotic Genome Annotation Pipeline (PGAP)	Contig	2023-02-17	JAJRDU01		0	1
GCA_028748705.1	ASM2874870v1	Methylococcaceae bacterium					OWC_0101		NCBI Prokaryotic Genome Annotation Pipeline (PGAP)	Contig	2023-02-17	JAJRDV01		0	0
GCA_028748725.1	ASM2874872v1	Methylococcaceae bacterium					OWC_0104		NCBI Prokaryotic Genome Annotation Pipeline (PGAP)	Contig	2023-02-17	JAJRDY01		0	0
GCA_028748745.1	ASM2874874v1	Methylococcaceae bacterium					OWC_0103		NCBI Prokaryotic Genome Annotation Pipeline (PGAP)	Scaffold	2023-02-17	JAJRDX01	385	0	0
GCA_028748765.1	ASM2874876v1	Methylococcaceae bacterium					OWC_0102		NCBI Prokaryotic Genome Annotation Pipeline (PGAP)	Scaffold	2023-02-17	JAJRDW01	492	0	0
GCA_029210765.1	ASM2921076v1	Methyloprofundus sp.					C14-05		NCBI Prokaryotic Genome Annotation Pipeline (PGAP)	Scaffold	2023-03-14	JARGFL01	183	0	1
GCA_029243285.1	ASM2924328v1	Methylococcaceae bacterium					cluster2_bin.55		NCBI Prokaryotic Genome Annotation Pipeline (PGAP)	Contig	2023-03-17	JAQWSI01		0	0
GCA_029478315.1	ASM2947831v1	Methylococcus capsulatus		VKPM-B-12549					NCBI Prokaryotic Genome Annotation Pipeline (PGAP)	Contig	2023-03-29	RYZP01		0	1
GCA_029643245.1	ASM2964324v1	Methylomonas sp. EFPC3		EFPC3					NCBI Prokaryotic Genome Annotation Pipeline (PGAP)	Complete Genome	2023-04-10		1	0	0
GCA_029910655.1	ASM2991065v1	Methylomonas sp. UP202		UP202					NCBI Prokaryotic Genome Annotation Pipeline (PGAP)	Complete Genome	2023-05-01		2	0	1
GCA_029936365.1	ASM2993636v1	Methylococcaceae bacterium					PW5.metabat2.3			Scaffold	2023-05-03	JAPYSY01	89	0	0
GCA_029937975.1	ASM2993797v1	Methylococcaceae bacterium					MOW.metabat2.37_sub			Scaffold	2023-05-03	JAPYOW01	133	0	0
GCA_029940575.1	ASM2994057v1	Methylococcales bacterium					PW8.metabat2.11			Scaffold	2023-05-03	JAPYUL01	165	0	0
GCA_029941625.1	ASM2994162v1	Methyloprofundus sp.					PW5.metabat2.118			Scaffold	2023-05-03	JAPYSV01	106	0	0
GCA_029942145.1	ASM2994214v1	Methylococcaceae bacterium					PW8.maxbin2.034			Scaffold	2023-05-03	JAPYUF01	347	0	0
GCA_029945545.1	ASM2994554v1	Methylobacter sp.					U-2020 MAG003		NCBI Prokaryotic Genome Annotation Pipeline (PGAP)	Scaffold	2023-05-03	JAQSCS01	197	0	0
GCA_029945745.1	ASM2994574v1	Methylobacter sp.					U-2019 MAG002		NCBI Prokaryotic Genome Annotation Pipeline (PGAP)	Scaffold	2023-05-03	JAQSDD01	222	0	0
GCA_029945785.1	ASM2994578v1	Candidatus Methylobacter titanis					K-2018 MAG008		NCBI Prokaryotic Genome Annotation Pipeline (PGAP)	Contig	2023-05-03	JAQSDF01		0	0
GCA_029946125.1	ASM2994612v1	Candidatus Methylobacter titanis					D1-2020 MAG004		NCBI Prokaryotic Genome Annotation Pipeline (PGAP)	Scaffold	2023-05-03	JAQSDX01	146	0	0
GCA_030294985.1	ASM3029498v1	Methylomarinovum tepidoasis		IN45					Annotation submitted by Super-cutting-edge Grand and Advanced Research (SUGAR) Program, Institute for Extra-cutting-edge Science and Technology Avant-garde Research (X-star), Japan Agency for Marine-Earth Science and Technology	Complete Genome	2022-12-09		2	0	0
GCA_030490285.1	ASM3049028v1	Methylomonas montana		MW1					NCBI Prokaryotic Genome Annotation Pipeline (PGAP)	Complete Genome	2023-07-17		1	0	0
GCA_030618325.1	ASM3061832v1	Methylococcaceae bacterium					CSMAG_2854			Contig	2023-08-03	JAUXDP01		0	0
GCA_030618375.1	ASM3061837v1	Methylomarinum sp.					CSMAG_2850			Contig	2023-08-03	JAUXDL01		0	0
GCA_030619185.1	ASM3061918v1	Methyloprofundus sp.					CSMAG_2809			Contig	2023-08-03	JAUXBW01		0	0
GCA_030622925.1	ASM3062292v1	Methylomarinum sp.					CSMAG_2906			Contig	2023-08-03	JAUXFP01		0	0
GCA_030626845.1	ASM3062684v1	Methylococcaceae bacterium					CSMAG_566			Contig	2023-08-03	DAOUTG01		0	1
GCA_030626985.1	ASM3062698v1	Methylococcaceae bacterium					CSMAG_558			Contig	2023-08-03	DAOUSY01		0	0
GCA_030627205.1	ASM3062720v1	Methylococcaceae bacterium					CSMAG_547			Contig	2023-08-03	DAOUSN01		0	1
GCA_030627265.1	ASM3062726v1	Methylococcaceae bacterium					CSMAG_544			Contig	2023-08-03	DAOUSK01		0	0
GCA_030627285.1	ASM3062728v1	Methylococcaceae bacterium					CSMAG_543			Contig	2023-08-03	DAOUSJ01		0	0
GCA_030629845.1	ASM3062984v1	Methylococcaceae bacterium					CSMAG_1516			Contig	2023-08-03	DAOVOF01		0	0
GCA_030636485.1	ASM3063648v1	Methyloprofundus sp.					CSMAG_1740			Contig	2023-08-03	DAOVWV01		0	0
GCA_030636555.1	ASM3063655v1	Methylomarinum sp.					CSMAG_1737			Contig	2023-08-03	DAOVWS01		0	0
GCA_030636915.1	ASM3063691v1	Methylomarinum sp.					CSMAG_1718			Contig	2023-08-03	DAOVVZ01		0	0
GCA_030639025.1	ASM3063902v1	Methylomarinum sp.					CSMAG_1911			Contig	2023-08-03	DAOWDK01		0	0
GCA_030641565.1	ASM3064156v1	Methylomarinum sp.					CSMAG_2010			Contig	2023-08-03	DAOWHF01		0	0
GCA_030651835.1	ASM3065183v1	Methylicorpusculum sp.					E9_concoct.bin.41		NCBI Prokaryotic Genome Annotation Pipeline (PGAP)	Contig	2023-08-05	JAUSBX01		0	0
GCA_030652145.1	ASM3065214v1	Methylicorpusculum sp.					E6_metabat.bin.44		NCBI Prokaryotic Genome Annotation Pipeline (PGAP)	Contig	2023-08-05	JAUSBF01		0	0
GCA_030653175.1	ASM3065317v1	Methylobacter sp.					E6_concoct.bin.28		NCBI Prokaryotic Genome Annotation Pipeline (PGAP)	Contig	2023-08-05	JAURZV01		0	0
GCA_030653435.1	ASM3065343v1	Methylovulum sp.					E6_concoct.bin.140_sub		NCBI Prokaryotic Genome Annotation Pipeline (PGAP)	Contig	2023-08-05	JAURZI01		0	1
GCA_030653675.1	ASM3065367v1	Methylococcaceae bacterium					E2_metabat.bin.16		NCBI Prokaryotic Genome Annotation Pipeline (PGAP)	Contig	2023-08-05	JAURYX01		0	1
GCA_030653835.1	ASM3065383v1	Methylobacter sp.					E2_maxbin.001		NCBI Prokaryotic Genome Annotation Pipeline (PGAP)	Contig	2023-08-05	JAURYR01		0	0
GCA_030653875.1	ASM3065387v1	Methylicorpusculum sp.					E2_concoct.bin.78		NCBI Prokaryotic Genome Annotation Pipeline (PGAP)	Contig	2023-08-05	JAURYN01		0	0
GCA_030653985.1	ASM3065398v1	Methylobacter sp.					E2_concoct.bin.55		NCBI Prokaryotic Genome Annotation Pipeline (PGAP)	Contig	2023-08-05	JAURYJ01		0	0
GCA_030654015.1	ASM3065401v1	Methylococcales bacterium					E2_concoct.bin.53		NCBI Prokaryotic Genome Annotation Pipeline (PGAP)	Contig	2023-08-05	JAURYI01		0	2
GCA_030654595.1	ASM3065459v1	Methylobacter sp.					E10_concoct.bin.78		NCBI Prokaryotic Genome Annotation Pipeline (PGAP)	Contig	2023-08-05	JAURXD01		0	0
GCA_030655535.1	ASM3065553v1	Methylobacter sp.					E1_concoct.bin.23		NCBI Prokaryotic Genome Annotation Pipeline (PGAP)	Contig	2023-08-05	JAURVK01		0	0
GCA_030679035.1	ASM3067903v1	Methylobacter sp.					C13_maxbin.026_sub		NCBI Prokaryotic Genome Annotation Pipeline (PGAP)	Contig	2023-08-07	JAUXTH01		1	0
GCA_030680135.1	ASM3068013v1	Methylococcales bacterium					C15_maxbin.099_sub		NCBI Prokaryotic Genome Annotation Pipeline (PGAP)	Contig	2023-08-07	JAUXWI01		0	0
GCA_030680395.1	ASM3068039v1	Methylobacter sp.					C15_maxbin.016		NCBI Prokaryotic Genome Annotation Pipeline (PGAP)	Contig	2023-08-07	JAUXVR01		0	0
GCA_030682295.1	ASM3068229v1	Methylicorpusculum sp.					C10_concoct.bin.44		NCBI Prokaryotic Genome Annotation Pipeline (PGAP)	Contig	2023-08-07	JAUXOO01		0	0
GCA_030682555.1	ASM3068255v1	Methylicorpusculum sp.					C1_metabat.bin.30		NCBI Prokaryotic Genome Annotation Pipeline (PGAP)	Contig	2023-08-07	JAUXOB01		0	0
GCA_030683295.1	ASM3068329v1	Methylobacter sp.					C12_concoct.bin.85		NCBI Prokaryotic Genome Annotation Pipeline (PGAP)	Contig	2023-08-07	JAUXQS01		0	0
GCA_030683935.1	ASM3068393v1	Methylobacter sp.					C10_maxbin.001		NCBI Prokaryotic Genome Annotation Pipeline (PGAP)	Contig	2023-08-07	JAUXPB01		0	0
GCA_030684455.1	ASM3068445v1	Methylococcaceae bacterium					C17_concoct.bin.32		NCBI Prokaryotic Genome Annotation Pipeline (PGAP)	Contig	2023-08-08	JAUXXL01		0	1
GCA_030684815.1	ASM3068481v1	Methylobacter sp.					C17_concoct.bin.6		NCBI Prokaryotic Genome Annotation Pipeline (PGAP)	Contig	2023-08-08	JAUXXQ01		0	0
GCA_030689765.1	ASM3068976v1	Methylovulum sp.					C21_concoct.bin.119_sub		NCBI Prokaryotic Genome Annotation Pipeline (PGAP)	Contig	2023-08-08	JAUYEP01		0	0
GCA_030693065.1	ASM3069306v1	Methylococcaceae bacterium					C19_metabat.bin.4		NCBI Prokaryotic Genome Annotation Pipeline (PGAP)	Contig	2023-08-08	JAUYBL01		0	1
GCA_030693155.1	ASM3069315v1	Methylococcales bacterium					C19_metabat.bin.15		NCBI Prokaryotic Genome Annotation Pipeline (PGAP)	Contig	2023-08-08	JAUYBJ01		0	1
GCA_030693215.1	ASM3069321v1	Methylobacter sp.					C19_maxbin.001		NCBI Prokaryotic Genome Annotation Pipeline (PGAP)	Contig	2023-08-08	JAUYBD01		0	0
GCA_030694625.1	ASM3069462v1	Methylococcaceae bacterium					C9_maxbin.015_sub		NCBI Prokaryotic Genome Annotation Pipeline (PGAP)	Contig	2023-08-08	JAUYUQ01		0	0
GCA_030694805.1	ASM3069480v1	Methylococcaceae bacterium					C9_concoct.bin.42		NCBI Prokaryotic Genome Annotation Pipeline (PGAP)	Contig	2023-08-08	JAUYUH01		0	1
GCA_030694825.1	ASM3069482v1	Methylobacter sp.					C9_concoct.bin.40		NCBI Prokaryotic Genome Annotation Pipeline (PGAP)	Contig	2023-08-08	JAUYUG01		0	0
GCA_030696685.1	ASM3069668v1	Methylicorpusculum sp.					C5_metabat.bin.19		NCBI Prokaryotic Genome Annotation Pipeline (PGAP)	Contig	2023-08-08	JAUYRY01		0	0
GCA_030696865.1	ASM3069686v1	Methylobacter sp.					C5_maxbin.005_sub		NCBI Prokaryotic Genome Annotation Pipeline (PGAP)	Contig	2023-08-08	JAUYRL01		0	0
GCA_030698265.1	ASM3069826v1	Methylococcales bacterium					C3_metabat.bin.10		NCBI Prokaryotic Genome Annotation Pipeline (PGAP)	Contig	2023-08-08	JAUYNI01		0	0
GCA_030699345.1	ASM3069934v1	Methylococcaceae bacterium					C3_concoct.bin.71		NCBI Prokaryotic Genome Annotation Pipeline (PGAP)	Contig	2023-08-08	JAUYMX01		0	0
GCA_030699385.1	ASM3069938v1	Methylobacter sp.					C3_concoct.bin.75		NCBI Prokaryotic Genome Annotation Pipeline (PGAP)	Contig	2023-08-08	JAUYMY01		0	1
GCA_030699405.1	ASM3069940v1	Methylococcaceae bacterium					C3_concoct.bin.55		NCBI Prokaryotic Genome Annotation Pipeline (PGAP)	Contig	2023-08-08	JAUYMW01		0	1
GCA_030717995.2	ASM3071799v2	Methylomarinum sp. Ch1-1		Ch1-1					NCBI Prokaryotic Genome Annotation Pipeline (PGAP)	Complete Genome	2024-06-12		3	0	0
GCA_030753675.1	ASM3075367v1	Methylococcales bacterium					ETNP20_MAG_37		NCBI Prokaryotic Genome Annotation Pipeline (PGAP)	Scaffold	2023-08-15	JASMBU01	85	0	0
GCA_030753835.1	ASM3075383v1	Methylococcales bacterium					ETNP20_MAG_27		NCBI Prokaryotic Genome Annotation Pipeline (PGAP)	Contig	2023-08-15	JASMBK01		0	0
GCA_030949405.1	ASM3094940v1	Methylococcales bacterium					Faavne_M6_B6		NCBI Prokaryotic Genome Annotation Pipeline (PGAP)	Contig	2023-08-29	JAUZSN01		0	0
GCA_031582845.1	ASM3158284v1	Methylomonas koyamae		MY1					NCBI Prokaryotic Genome Annotation Pipeline (PGAP)	Complete Genome	2023-09-17		1	0	0
GCA_031970635.1	ASM3197063v1	Methylococcaceae bacterium					CTOTU46578			Scaffold	2023-09-26	DALYHZ01	384	0	1
GCA_031970735.1	ASM3197073v1	Methylococcaceae bacterium					CTOTU46573			Scaffold	2023-09-26	DALYHU01	478	0	1
GCA_031971715.1	ASM3197171v1	Methylomonas sp.					CTOTU29306			Scaffold	2023-09-26	DALYGC01	615	0	0
GCA_031971735.1	ASM3197173v1	Methylomonas sp.					CTOTU29304			Scaffold	2023-09-26	DALYGA01	595	0	0
GCA_032142695.1	ASM3214269v1	Methylomonas sp. MV1		MV1					NCBI Prokaryotic Genome Annotation Pipeline (PGAP)	Contig	2023-09-27	JAVSMY01		0	1
GCA_032142715.1	ASM3214271v1	Methylomonas sp. MO1		MO1					NCBI Prokaryotic Genome Annotation Pipeline (PGAP)	Contig	2023-09-27	JAVSMZ01		0	1
GCA_032251045.1	ASM3225104v1	Methylococcales bacterium					TamC13-31		NCBI Prokaryotic Genome Annotation Pipeline (PGAP)	Scaffold	2023-10-01	JAVVEW01	119	0	0
GCA_032251375.1	ASM3225137v1	Methyloprofundus sp.					TamC13-11		NCBI Prokaryotic Genome Annotation Pipeline (PGAP)	Scaffold	2023-10-01	JAVVEC01	122	0	1
GCA_032390415.1	ASM3239041v1	Candidatus Methylospira mobilis		SPMX					NCBI Prokaryotic Genome Annotation Pipeline (PGAP)	Complete Genome	2023-10-05		2	0	1
GCA_032907645.1	ASM3290764v1	Methylocaldum sp.					T18		NCBI Prokaryotic Genome Annotation Pipeline (PGAP)	Contig	2023-10-20	JAJJPI01		0	0
GCA_033126985.1	ASM3312698v1	Methylomarinovum caldicuralii		IT-9					Annotation submitted by Super-cutting-edge Grand and Advanced Research (SUGAR) Program, Institute for Extra-cutting-edge Science and Technology Avant-garde Research (X-star), Japan Agency for Marine-Earth Science and Technology	Complete Genome	2022-12-09		1	0	0
GCA_033949435.1	ASM3394943v1	Methylomonas defluvii		OY6					NCBI Prokaryotic Genome Annotation Pipeline (PGAP)	Contig	2023-11-25	JAXARY01		0	1
GCA_034367145.1	ASM3436714v1	Methylicorpusculum sp.					L4S_maxbin.009		NCBI Prokaryotic Genome Annotation Pipeline (PGAP)	Contig	2023-12-13	JAXMLW01		0	0
GCA_034368845.1	ASM3436884v1	Methylococcales bacterium					L4_maxbin.002_sub		NCBI Prokaryotic Genome Annotation Pipeline (PGAP)	Contig	2023-12-14	JAXMLK01		0	1
GCA_034371145.1	ASM3437114v1	Methylobacter sp.					L4_maxbin.003_sub		NCBI Prokaryotic Genome Annotation Pipeline (PGAP)	Contig	2023-12-14	JAXMKX01		0	0
GCA_034679965.1	ASM3467996v1	Methylococcaceae bacterium					MAG30			Contig	2023-12-27	JAXITT01		0	0
GCA_034680165.1	ASM3468016v1	Methylococcaceae bacterium					MAG20			Contig	2023-12-27	JAXITJ01		0	0
GCA_034680645.1	ASM3468064v1	Methylococcus sp.					MAG48			Contig	2023-12-27	JAXIUL01		0	0
GCA_035293245.1	ASM3529324v1	Methylococcaceae bacterium					SMAG_U7896		NCBI Prokaryotic Genome Annotation Pipeline (PGAP)	Contig	2024-01-09	DATDOO01		0	0
GCA_035465995.1	ASM3546599v1	Methylomicrobium sp.					SMAG_U16003		NCBI Prokaryotic Genome Annotation Pipeline (PGAP)	Contig	2024-01-09	DATIVI01		0	0
GCA_035518875.1	ASM3551887v1	Methylococcaceae bacterium					SMAG_U15240		NCBI Prokaryotic Genome Annotation Pipeline (PGAP)	Contig	2024-01-10	DATIXD01		0	0
GCA_035559395.1	ASM3555939v1	Methylococcus sp.					SMAG_U13337		NCBI Prokaryotic Genome Annotation Pipeline (PGAP)	Contig	2024-01-11	DATMAX01		0	0
GCA_035627495.1	ASM3562749v1	Methylocaldum sp.					SMAG_U12066		NCBI Prokaryotic Genome Annotation Pipeline (PGAP)	Contig	2024-01-14	DASPLO01		0	0
GCA_035916875.1	ASM3591687v1	Methylomicrobium sp. Wu6		Wu6					NCBI Prokaryotic Genome Annotation Pipeline (PGAP)	Contig	2024-01-19	JAXUHN01		0	0
GCA_036440755.1	ASM3644075v1	Methylobacter sp. Wu8		Wu8					NCBI Prokaryotic Genome Annotation Pipeline (PGAP)	Contig	2024-02-07	JAZGVT01		1	1
GCA_036478815.1	ASM3647881v1	Methylococcales bacterium					SCS4bin.24		NCBI Prokaryotic Genome Annotation Pipeline (PGAP)	Contig	2024-02-08	JAZGEP01		0	0
GCA_036478855.1	ASM3647885v1	Methylococcaceae bacterium					SCS4bin.23		NCBI Prokaryotic Genome Annotation Pipeline (PGAP)	Contig	2024-02-08	JAZGEO01		0	0
GCA_036478955.1	ASM3647895v1	Methylococcaceae bacterium					SCS4bin.29		NCBI Prokaryotic Genome Annotation Pipeline (PGAP)	Contig	2024-02-08	JAZGEU01		0	0
GCA_036479825.1	ASM3647982v1	Methylococcales bacterium					SCS4bin.53		NCBI Prokaryotic Genome Annotation Pipeline (PGAP)	Contig	2024-02-08	JAZGFT01		0	0
GCA_036480175.1	ASM3648017v1	Methylococcales bacterium					SCS4bin.64		NCBI Prokaryotic Genome Annotation Pipeline (PGAP)	Contig	2024-02-08	JAZGGD01		0	0
GCA_036480195.1	ASM3648019v1	Methylococcales bacterium					SCS4bin.65		NCBI Prokaryotic Genome Annotation Pipeline (PGAP)	Contig	2024-02-08	JAZGGE01		0	0
GCA_036510955.1	ASM3651095v1	Methylococcales bacterium					SMAG_U7714		NCBI Prokaryotic Genome Annotation Pipeline (PGAP)	Contig	2024-02-09	DATCDB01		0	0
GCA_036553575.1	WU1	Methylobacter sp. Wu1		Wu1					NCBI Prokaryotic Genome Annotation Pipeline (PGAP)	Contig	2024-02-12	JAZHOC01		0	0
GCA_036559765.1	ASM3655976v1	Methylobacter sp.					SMAG_U4158		NCBI Prokaryotic Genome Annotation Pipeline (PGAP)	Contig	2024-02-12	DATBSN01		0	0
GCA_036560465.1	ASM3656046v1	Methylobacter sp.					SMAG_U4120		NCBI Prokaryotic Genome Annotation Pipeline (PGAP)	Contig	2024-02-12	DATBRD01		0	0
GCA_036561025.1	ASM3656102v1	Methylobacter sp.					SMAG_U4092		NCBI Prokaryotic Genome Annotation Pipeline (PGAP)	Contig	2024-02-12	DATBQB01		0	0
GCA_036561065.1	ASM3656106v1	Methylobacter sp.					SMAG_U4093		NCBI Prokaryotic Genome Annotation Pipeline (PGAP)	Contig	2024-02-12	DATBQC01		0	0
GCA_036741905.1	ASM3674190v1	Methylobacter sp.					CTOTU25073			Scaffold	2024-02-21	DAINRH01	413	0	0
GCA_036742475.1	ASM3674247v1	Methylococcaceae bacterium					CTOTU22471			Scaffold	2024-02-21	DAINQT01	305	0	0
GCA_036754985.1	ASM3675498v1	Methylococcus capsulatus					CTOTU10719			Scaffold	2024-02-21	DAIONT01	66	0	1
GCA_036787135.1	ASM3678713v1	Methylobacter sp.					CTOTU25066			Scaffold	2024-02-22	DAIQPW01	116	0	0
GCA_036787245.1	ASM3678724v1	Methylococcaceae bacterium					CTOTU22707			Scaffold	2024-02-22	DAIQPS01	535	0	0
GCA_036791575.1	ASM3679157v1	Methylococcaceae bacterium					CTOTU24847			Scaffold	2024-02-22	DAIQHK01	347	0	0
GCA_036824685.1	ASM3682468v1	Methylobacter sp.					CTOTU25010			Scaffold	2024-02-23	DAISZR01	107	0	0
GCA_036824705.1	ASM3682470v1	Methylobacter sp.					CTOTU25067			Scaffold	2024-02-23	DAISZS01	382	0	0
GCA_036845245.1	ASM3684524v1	Methylobacter sp.					CTOTU25072			Scaffold	2024-02-23	DAIUEH01	121	0	0
GCA_036864975.1	ASM3686497v1	Methylococcus capsulatus		VKPM-B-12549 (GBS-15)					NCBI Prokaryotic Genome Annotation Pipeline (PGAP)	Complete Genome	2024-02-24		1	0	1
GCA_037127995.1	ASM3712799v1	Methylococcaceae bacterium					ELA734		NCBI Prokaryotic Genome Annotation Pipeline (PGAP)	Contig	2024-03-13	JBAXXH01		1	1
GCA_037128335.1	ASM3712833v1	Methylococcales bacterium					ELA716		NCBI Prokaryotic Genome Annotation Pipeline (PGAP)	Contig	2024-03-13	JBAXWP01		0	0
GCA_037129595.1	ASM3712959v1	Methylococcaceae bacterium					ELA666		NCBI Prokaryotic Genome Annotation Pipeline (PGAP)	Contig	2024-03-13	JBAXUR01		0	0
GCA_037130115.1	ASM3713011v1	Methylococcaceae bacterium					ELA639		NCBI Prokaryotic Genome Annotation Pipeline (PGAP)	Contig	2024-03-13	JBAXTQ01		0	1
GCA_037130575.1	ASM3713057v1	Methylococcus sp.					ELA616		NCBI Prokaryotic Genome Annotation Pipeline (PGAP)	Contig	2024-03-13	JBAXST01		0	0
GCA_037132295.1	ASM3713229v1	Methylococcales bacterium					ELA530		NCBI Prokaryotic Genome Annotation Pipeline (PGAP)	Contig	2024-03-13	JBAXPL01		1	0
GCA_037133675.1	ASM3713367v1	Methylococcales bacterium					ELA484		NCBI Prokaryotic Genome Annotation Pipeline (PGAP)	Contig	2024-03-13	JBAXNR01		0	0
GCA_037134135.1	ASM3713413v1	Methylococcaceae bacterium					ELA460		NCBI Prokaryotic Genome Annotation Pipeline (PGAP)	Contig	2024-03-13	JBAXMT01		0	0
GCA_037140555.1	ASM3714055v1	Methylococcaceae bacterium					ELA239		NCBI Prokaryotic Genome Annotation Pipeline (PGAP)	Contig	2024-03-13	JBAXEG01		0	0
GCA_037140875.1	ASM3714087v1	Methylococcaceae bacterium					ELA222		NCBI Prokaryotic Genome Annotation Pipeline (PGAP)	Contig	2024-03-13	JBAXDP01		0	0
GCA_037141015.1	ASM3714101v1	Candidatus Methylumidiphilus sp.					ELA216		NCBI Prokaryotic Genome Annotation Pipeline (PGAP)	Contig	2024-03-13	JBAXDJ01		3	0
GCA_037142375.1	ASM3714237v1	Methylococcaceae bacterium					ELA149		NCBI Prokaryotic Genome Annotation Pipeline (PGAP)	Contig	2024-03-13	JBAXAU01		2	0
GCA_037143755.1	ASM3714375v1	Methylococcaceae bacterium					ELA079		NCBI Prokaryotic Genome Annotation Pipeline (PGAP)	Contig	2024-03-13	JBAWYC01		0	0
GCA_037143895.1	ASM3714389v1	Methylococcales bacterium					ELA070		NCBI Prokaryotic Genome Annotation Pipeline (PGAP)	Contig	2024-03-14	JBAWXT01		0	0
GCA_037159885.1	ASM3715988v1	Methylomonas sp. WH-1		WH-1					NCBI Prokaryotic Genome Annotation Pipeline (PGAP)	Contig	2024-03-14	JAFLNI01		0	1
GCA_037671525.1	ASM3767152v1	Methylobacter svalbardensis		LS7T4A						Scaffold	2024-03-26	JAWPOH01	220	0	0
GCA_038051925.1	ASM3805192v1	Methylotuvimicrobium sp. KM2		KM2					NCBI Prokaryotic Genome Annotation Pipeline (PGAP)	Complete Genome	2024-04-08		1	0	0
GCA_038319065.1	ASM3831906v1	Methylococcales bacterium					Co_metawrap_1215			Contig	2024-04-16	JBBQCU01		0	0
GCA_038922455.1	ASM3892245v1	Methylobacter sp.					SLM_LV1_30a-F06			Contig	2024-04-30	JBCKWP01		0	0
GCA_038922485.1	ASM3892248v1	Methylobacter sp.					SLM_LV1_0208-B17			Contig	2024-04-30	JBCKWM01		0	0
GCA_038922535.1	ASM3892253v1	Methylobacter sp.					SLM_LV1_0830-N19			Contig	2024-04-30	JBCKWO01		0	0
GCA_038922575.1	ASM3892257v1	Methylobacter sp.					SLM_LV1_0208-K07			Contig	2024-04-30	JBCKWL01		0	0
GCA_038922605.1	ASM3892260v1	Methylobacter sp.					SLM_LV1_0208-C09			Contig	2024-04-30	JBCKWN01		0	0
GCA_039794385.1	ASM3979438v1	Methylocaldum sp.					Bin_15			Contig	2024-05-24	JBDIVO01		0	0
GCA_039830665.1	ASM3983066v1	Methyloprofundus sp.					FK190211_WC_24_26_27_29_maxbin2_scaf2bin.172		NCBI Prokaryotic Genome Annotation Pipeline (PGAP)	Scaffold	2024-05-25	JBDOOT01	135	0	0
GCA_039830695.1	ASM3983069v1	Methyloprofundus sp.					FK190211_WC_159_metabat1_scaf2bin.007		NCBI Prokaryotic Genome Annotation Pipeline (PGAP)	Scaffold	2024-05-25	JBDOOS01	332	0	0
GCA_039830705.1	ASM3983070v1	Methylococcales bacterium					FK190211_WC_24_26_27_29_metabat1_scaf2bin.109		NCBI Prokaryotic Genome Annotation Pipeline (PGAP)	Scaffold	2024-05-25	JBDOOR01	151	0	0
GCA_039830735.1	ASM3983073v1	Methylococcales bacterium					FK190211_WC_24_26_27_29_maxbin2_scaf2bin.160		NCBI Prokaryotic Genome Annotation Pipeline (PGAP)	Scaffold	2024-05-25	JBDOOP01	381	0	0
GCA_039830745.1	ASM3983074v1	Methylococcales bacterium					FK190211_WC_175_metabat1_scaf2bin.002		NCBI Prokaryotic Genome Annotation Pipeline (PGAP)	Scaffold	2024-05-25	JBDOOO01	398	0	0
GCA_039830755.1	ASM3983075v1	Methylococcales bacterium					FK190211_WC_24_26_27_29_metabat1_scaf2bin.097		NCBI Prokaryotic Genome Annotation Pipeline (PGAP)	Scaffold	2024-05-25	JBDOOQ01	291	0	0
GCA_039830795.1	ASM3983079v1	Methylococcales bacterium					FK190211_WC_159_metabat1_scaf2bin.021		NCBI Prokaryotic Genome Annotation Pipeline (PGAP)	Scaffold	2024-05-25	JBDOOM01	330	0	0
GCA_039830805.1	ASM3983080v1	Methylococcales bacterium					FK190211_WC_175_maxbin2_scaf2bin.007_VB		NCBI Prokaryotic Genome Annotation Pipeline (PGAP)	Scaffold	2024-05-25	JBDOON01	534	0	0
GCA_039830835.1	ASM3983083v1	Methylococcales bacterium					FK190211_WC_159_maxbin2_scaf2bin.013		NCBI Prokaryotic Genome Annotation Pipeline (PGAP)	Scaffold	2024-05-25	JBDOOL01	830	0	0
GCA_039904985.1	TUNI_AM2LC_1	Methylomonas sp. AM2-LC		AM2-LC						Complete Genome	2024-05-29		3	0	0
GCA_040079355.1	ASM4007935v1	Methyloglobulus sp.					TF_26		NCBI Prokaryotic Genome Annotation Pipeline (PGAP)	Contig	2024-06-05	JBEBKO01		0	0
GCA_040079455.1	ASM4007945v1	Methyloglobulus sp.					TF_21		NCBI Prokaryotic Genome Annotation Pipeline (PGAP)	Contig	2024-06-05	JBEBKJ01		0	0
GCA_040079475.1	ASM4007947v1	Methylococcales bacterium					TF_20		NCBI Prokaryotic Genome Annotation Pipeline (PGAP)	Contig	2024-06-05	JBEBKI01		0	0
GCA_040079755.1	ASM4007975v1	Methylococcales bacterium					TF_4		NCBI Prokaryotic Genome Annotation Pipeline (PGAP)	Contig	2024-06-05	JBEBJS01		0	1
GCA_040079765.1	ASM4007976v1	Methyloglobulus sp.					TF_5		NCBI Prokaryotic Genome Annotation Pipeline (PGAP)	Contig	2024-06-05	JBEBJU01		0	0
GCA_040079795.1	ASM4007979v1	Methylococcales bacterium					TF_1		NCBI Prokaryotic Genome Annotation Pipeline (PGAP)	Contig	2024-06-05	JBEBJQ01		0	1
GCA_040080035.1	ASM4008003v1	Methyloglobulus sp.					SF2_1		NCBI Prokaryotic Genome Annotation Pipeline (PGAP)	Contig	2024-06-05	JBEBJE01		0	0
GCA_040375165.1	ASM4037516v1	Methylococcaceae bacterium					Sample-107-S80-bin-79			Contig	2024-06-27	JBEISX01		0	0
GCA_040375885.1	ASM4037588v1	Methylococcus sp.					Sample-107-S80-bin-158			Contig	2024-06-27	JBEIRQ01		0	0
GCA_040730495.1	ASM4073049v1	Methylococcus sp. ANG		ANG					NCBI Prokaryotic Genome Annotation Pipeline (PGAP)	Complete Genome	2024-07-16		1	1	1
GCA_040741385.1	ASM4074138v1	Methylomonas sp. HYX-M1		HYX-M1					NCBI Prokaryotic Genome Annotation Pipeline (PGAP)	Complete Genome	2024-07-16		2	0	1
GCA_900155475.1	IMG-taxon 2593339134 annotated assembly	Methylomagnum ishizawai		175					Annotation submitted by DOE - JOINT GENOME INSTITUTE	Contig	2017-04-19	FXAM01		0	1
GCA_900163745.1	ASM90016374v1	Crenothrix polyspora					RSM_CP2		Annotation submitted by Department of Microbiology and Ecosystem Science, University of Vienna	Contig	2017-02-16	FUKJ01		0	0
GCA_900163755.1	ASM90016375v1	Crenothrix polyspora					RSM_CP1		Annotation submitted by Department of Microbiology and Ecosystem Science, University of Vienna	Contig	2017-02-16	FUKI01		0	1
GCA_900299045.1	Unknown Methylococcaceae AM_0244	Methylococcaceae bacterium					AM_0244			Contig	2020-02-28	OMIH01		0	0
GCA_902806695.1	methb	Candidatus Methylobacter favarea					METHB21		Annotation submitted by RADBOUD UNIVERSITY	Contig	2020-04-17	CADCXN01		0	0
GCA_902810705.1	methylococcusb7	Methylococcaceae bacterium					8			Contig	2020-04-15	CADDYU01		0	0
GCA_902812445.1	Methylococcosb16	Methylococcaceae bacterium					16			Contig	2020-04-15	CADDZF01		0	0
GCA_903064685.1	ElbeB_EbB	Methylomonas fluvii					ElbeB		Annotation submitted by GFZ German Research Centre for Geosciences	Contig	2020-11-21	CAJHIU01		0	1
GCA_903064715.1	ElbeA_EbA	Methylomonas albis					ElbeA		Annotation submitted by GFZ German Research Centre for Geosciences	Contig	2020-11-21	CAJHIV01		0	1
GCA_903819575.1	freshwater MAG --- Day2-2_bin-263	uncultured Methylococcales bacterium					Day2-2_bin-263			Contig	2020-07-18	CAIJEE01		0	0
GCA_903819645.1	freshwater MAG --- MJ110516A_bin-185	uncultured Methylococcaceae bacterium					MJ110516A_bin-185			Contig	2020-07-18	CAIJEL01		0	0
GCA_903819695.1	freshwater MAG --- MJ110516A_bin-150	uncultured Methylococcaceae bacterium					MJ110516A_bin-150			Contig	2020-07-17	CAIJEK01		0	0
GCA_903819745.1	freshwater MAG --- Day6-6_bin-459	uncultured Methylococcales bacterium					Day6-6_bin-459			Contig	2020-07-17	CAIJFE01		0	0
GCA_903819965.1	freshwater MAG --- C4_bin-383	uncultured Methylococcaceae bacterium					C4_bin-383			Contig	2020-07-20	CAIJFP01		5	0
GCA_903821065.1	freshwater MAG --- MJ-2014-D2_bin-0525	uncultured Methylococcaceae bacterium					MJ-2014-D2_bin-0525			Contig	2020-07-18	CAIJJW01		0	0
GCA_903821115.1	freshwater MAG --- MJ130702A_bin-509	uncultured Methylococcaceae bacterium					MJ130702A_bin-509			Contig	2020-07-18	CAIJJV01		0	0
GCA_903821615.1	freshwater MAG --- Loclat_bin-20487	uncultured Methylococcaceae bacterium					Loclat_bin-20487			Contig	2020-07-18	CAIJMH01		0	0
GCA_903823095.1	freshwater MAG --- Day6-1_bin-013	uncultured Methylococcaceae bacterium					Day6-1_bin-013			Contig	2020-07-17	CAIJRR01		0	0
GCA_903823465.1	freshwater MAG --- B2_bin-0055	uncultured Methylococcaceae bacterium					B2_bin-0055			Contig	2020-07-19	CAIJSW01		0	1
GCA_903823495.1	freshwater MAG --- Erken-D6_bin-0260	uncultured Methylococcaceae bacterium					Erken-D6_bin-0260			Contig	2020-07-18	CAIJTK01		0	0
GCA_903823505.1	freshwater MAG --- MJ120716B_bin-321	uncultured Methylococcaceae bacterium					MJ120716B_bin-321			Contig	2020-07-18	CAIJTM01		0	0
GCA_903823855.1	freshwater MAG --- AM-lipid-01-D8_bin-1371	uncultured Methylococcaceae bacterium					AM-lipid-01-D8_bin-1371			Contig	2020-07-20	CAIJUQ01		3	0
GCA_903824065.1	freshwater MAG --- MJ120531B_bin-482	uncultured Methylococcaceae bacterium					MJ120531B_bin-482			Contig	2020-07-18	CAIJVJ01		0	0
GCA_903824905.1	freshwater MAG --- KTt_bin-1507	uncultured Methylococcales bacterium					KTt_bin-1507			Contig	2020-07-17	CAIJYN01		0	0
GCA_903825825.1	freshwater MAG --- AM-lipid-02-D2_bin-0802	uncultured Methylococcaceae bacterium					AM-lipid-02-D2_bin-0802			Contig	2020-07-17	CAIKCG01		0	0
GCA_903826225.1	freshwater MAG --- MJ-2014-D4_bin-425	uncultured Methylococcaceae bacterium					MJ-2014-D4_bin-425			Contig	2020-07-18	CAIKDW01		0	0
GCA_903826455.1	freshwater MAG --- MJ110629B_bin-580	uncultured Methylococcaceae bacterium					MJ110629B_bin-580			Contig	2020-07-18	CAIKEL01		1	0
GCA_903826955.1	freshwater MAG --- I3_bin-064	uncultured Methylococcaceae bacterium					I3_bin-064			Contig	2020-07-17	CAIKGJ01		0	0
GCA_903827115.1	freshwater MAG --- KR4_bin-1070	uncultured Methylococcaceae bacterium					KR4_bin-1070			Contig	2020-07-18	CAIKGZ01		1	0
GCA_903827605.1	freshwater MAG --- KR5_bin-359	uncultured Methylococcaceae bacterium					KR5_bin-359			Contig	2020-07-17	CAIKJA01		0	0
GCA_903828415.1	freshwater MAG --- I3b_bin-322	uncultured Methylococcaceae bacterium					I3b_bin-322			Contig	2020-07-18	CAIKMA01		0	0
GCA_903828775.1	freshwater MAG --- KT_bin-1124	uncultured Methylococcus sp.					KT_bin-1124			Contig	2020-07-19	CAIKNQ01		0	0
GCA_903829045.1	freshwater MAG --- MJ-2014_bin-1696	uncultured Methylococcaceae bacterium					MJ-2014_bin-1696			Contig	2020-07-20	CAIKOQ01		1	0
GCA_903829505.1	freshwater MAG --- MJ-2014-D6_bin-326	uncultured Methylococcaceae bacterium					MJ-2014-D6_bin-326			Contig	2020-07-17	CAIKQK01		0	0
GCA_903830035.1	freshwater MAG --- Ja1-D2_bin-2264	uncultured Methylococcaceae bacterium					Ja1-D2_bin-2264			Contig	2020-07-18	CAIKSI01		0	0
GCA_903830255.1	freshwater MAG --- Day6-3_bin-265	uncultured Methylococcaceae bacterium					Day6-3_bin-265			Contig	2020-07-20	CAIKTF01		5	0
GCA_903830405.1	freshwater MAG --- LaPlata-15m-b_bin-540	uncultured Methylococcaceae bacterium					LaPlata-15m-b_bin-540			Contig	2020-07-17	CAIKTT01		0	0
GCA_903830715.1	freshwater MAG --- Erken-D10_bin-0502	uncultured Methylococcaceae bacterium					Erken-D10_bin-0502			Contig	2020-07-18	CAIKUY01		0	0
GCA_903830855.1	freshwater MAG --- MJ110927B_bin-465	uncultured Methylococcaceae bacterium					MJ110927B_bin-465			Contig	2020-07-18	CAIKVN01		0	0
GCA_903831425.1	freshwater MAG --- AlinenSedimentsCore2_bin-0468	uncultured Methylococcaceae bacterium					AlinenSedimentsCore2_bin-0468			Contig	2020-07-20	CAIKXQ01		4	0
GCA_903831545.1	freshwater MAG --- KTt_bin-1808	uncultured Methylobacter sp.					KTt_bin-1808			Contig	2020-07-19	CAIKYI01		0	0
GCA_903831675.1	freshwater MAG --- AlinenSedimentsCore1_bin-0765	uncultured Methylococcaceae bacterium					AlinenSedimentsCore1_bin-0765			Contig	2020-07-20	CAIKYR01		4	0
GCA_903832365.1	freshwater MAG --- AM-lipid-02-D6_bin-009	uncultured Methylococcaceae bacterium					AM-lipid-02-D6_bin-009			Contig	2020-07-19	CAILBK01		2	0
GCA_903832775.1	freshwater MAG --- Day6-2_bin-251	uncultured Methylobacter sp.					Day6-2_bin-251			Contig	2020-07-19	CAILCX01		0	0
GCA_903832995.1	freshwater MAG --- MJ120531A_bin-015	uncultured Methylococcaceae bacterium					MJ120531A_bin-015			Contig	2020-07-18	CAILDR01		1	0
GCA_903833255.1	freshwater MAG --- MJ120516A_bin-113	uncultured Methylococcaceae bacterium					MJ120516A_bin-113			Contig	2020-07-18	CAILEQ01		0	0
GCA_903833305.1	freshwater MAG --- AM-sed-core2-D0_bin-0189	uncultured Methylococcaceae bacterium					AM-sed-core2-D0_bin-0189			Contig	2020-07-20	CAILEV01		2	0
GCA_903833575.1	freshwater MAG --- AM4_bin-635	uncultured Methylococcaceae bacterium					AM4_bin-635			Contig	2020-07-20	CAILFX01		4	0
GCA_903833745.1	freshwater MAG --- MJ130916B_bin-286	uncultured Methylococcaceae bacterium					MJ130916B_bin-286			Contig	2020-07-17	CAILGU01		0	0
GCA_903833755.1	freshwater MAG --- A4_bin-276	uncultured Methylococcaceae bacterium					A4_bin-276			Contig	2020-07-18	CAILGO01		0	0
GCA_903833835.1	freshwater MAG --- LJ-3-15m_bin-0858	uncultured Methylococcaceae bacterium					LJ-3-15m_bin-0858			Contig	2020-07-19	CAILGX01		0	0
GCA_903833845.1	freshwater MAG --- Erken-D4_bin-1289	uncultured Methylococcaceae bacterium					Erken-D4_bin-1289			Contig	2020-07-17	CAILGY01		0	0
GCA_903834355.1	freshwater MAG --- AM-2014-D8_bin-0505	uncultured Methylococcaceae bacterium					AM-2014-D8_bin-0505			Contig	2020-07-20	CAILIW01		4	0
GCA_903834875.1	freshwater MAG --- Ja_bin-3727	uncultured Methylococcaceae bacterium					Ja_bin-3727			Contig	2020-07-18	CAILKV01		1	0
GCA_903835265.1	freshwater MAG --- Umea_bin-00440	uncultured Methylococcus sp.					Umea_bin-00440			Contig	2020-07-18	CAILMG01		0	0
GCA_903835535.1	freshwater MAG --- AM-lipid-02-D6_bin-665	uncultured Methylococcaceae bacterium					AM-lipid-02-D6_bin-665			Contig	2020-07-20	CAILNL01		4	0
GCA_903835705.1	freshwater MAG --- AM5_bin-0381	uncultured Methylococcaceae bacterium					AM5_bin-0381			Contig	2020-07-20	CAILOC01		3	0
GCA_903835805.1	freshwater MAG --- Day2-3_bin-252	uncultured Methylococcaceae bacterium					Day2-3_bin-252			Contig	2020-07-19	CAILOK01		0	0
GCA_903835845.1	freshwater MAG --- A1_bin-541	uncultured Methylococcaceae bacterium					A1_bin-541			Contig	2020-07-18	CAILOP01		0	0
GCA_903836445.1	freshwater MAG --- Day2-1_bin-079	uncultured Methylococcaceae bacterium					Day2-1_bin-079			Contig	2020-07-18	CAILRA01		0	0
GCA_903837485.1	freshwater MAG --- Ja_bin-0098	uncultured Methylococcus sp.					Ja_bin-0098			Contig	2020-07-18	CAILUZ01		0	0
GCA_903837575.1	freshwater MAG --- YR_bin-2774	uncultured Methylococcaceae bacterium					YR_bin-2774			Contig	2020-07-18	CAILVG01		1	0
GCA_903838185.1	freshwater MAG --- C3_bin-431	uncultured Methylococcaceae bacterium					C3_bin-431			Contig	2020-07-20	CAILXM01		5	0
GCA_903838425.1	freshwater MAG --- Day2-6_bin-063	uncultured Methylococcaceae bacterium					Day2-6_bin-063			Contig	2020-07-18	CAILYN01		0	0
GCA_903838595.1	freshwater MAG --- LinL4_bin-0209	uncultured Methylococcaceae bacterium					LinL4_bin-0209			Contig	2020-07-17	CAILZD01		0	0
GCA_903838695.1	freshwater MAG --- MJ120620A_bin-125	uncultured Methylococcaceae bacterium					MJ120620A_bin-125			Contig	2020-07-18	CAILZM01		0	0
GCA_903838855.1	freshwater MAG --- Ja1-D4_bin-352	uncultured Methylococcaceae bacterium					Ja1-D4_bin-352			Contig	2020-07-18	CAIMAA01		0	0
GCA_903838955.1	freshwater MAG --- UppL4_bin-449	uncultured Methylococcaceae bacterium					UppL4_bin-449			Contig	2020-07-19	CAIMAL01		1	0
GCA_903839255.1	freshwater MAG --- Erken-D5_bin-0153	uncultured Methylococcaceae bacterium					Erken-D5_bin-0153			Contig	2020-07-18	CAIMBN01		0	0
GCA_903839785.1	freshwater MAG --- C24_bin-2664	uncultured Methylococcaceae bacterium					C24_bin-2664			Contig	2020-07-20	CAIMDQ01		5	0
GCA_903839795.1	freshwater MAG --- YR_bin-0336	uncultured Methylococcaceae bacterium					YR_bin-0336			Contig	2020-07-19	CAIMDR01		1	0
GCA_903839855.1	freshwater MAG --- VK_bin-0278	uncultured Methylococcaceae bacterium					VK_bin-0278			Contig	2020-07-19	CAIMEB01		2	0
GCA_903840735.1	freshwater MAG --- MJ130729B_bin-272	uncultured Methylococcaceae bacterium					MJ130729B_bin-272			Contig	2020-07-17	CAIMHC01		0	0
GCA_903840865.1	freshwater MAG --- MJ120531A_bin-083	uncultured Methylococcaceae bacterium					MJ120531A_bin-083			Contig	2020-07-18	CAIMHN01		0	0
GCA_903840905.1	freshwater MAG --- VK4_bin-1084	uncultured Methylococcaceae bacterium					VK4_bin-1084			Contig	2020-07-17	CAIMIA01		0	0
GCA_903841025.1	freshwater MAG --- MJ-2014-D3_bin-321	uncultured Methylococcaceae bacterium					MJ-2014-D3_bin-321			Contig	2020-07-18	CAIMIG01		0	0
GCA_903841985.1	freshwater MAG --- YR4_bin-1166	uncultured Methylococcaceae bacterium					YR4_bin-1166			Contig	2020-07-16	CAIMKU01		0	0
GCA_903842665.1	freshwater MAG --- E14_bin-1420	uncultured Methylococcaceae bacterium					E14_bin-1420			Contig	2020-07-18	CAIMMR01		0	0
GCA_903843405.1	freshwater MAG --- A1_bin-990	uncultured Methylococcaceae bacterium					A1_bin-990			Contig	2020-07-18	CAIMPR01		0	0
GCA_903843425.1	freshwater MAG --- MJ-2014-D4_bin-364	uncultured Methylococcaceae bacterium					MJ-2014-D4_bin-364			Contig	2020-07-17	CAIMPS01		0	0
GCA_903843785.1	freshwater MAG --- KT3_bin-540	uncultured Methylococcus sp.					KT3_bin-540			Contig	2020-07-18	CAIMRE01		0	0
GCA_903844025.1	freshwater MAG --- Erken-D7_bin-0817	uncultured Methylococcaceae bacterium					Erken-D7_bin-0817			Contig	2020-07-18	CAIMRW01		0	0
GCA_903844275.1	freshwater MAG --- AM-lipid-02-D5_bin-0016	uncultured Methylococcaceae bacterium					AM-lipid-02-D5_bin-0016			Contig	2020-07-18	CAIMTD01		0	0
GCA_903844365.1	freshwater MAG --- MJ3_bin-113	uncultured Methylococcaceae bacterium					MJ3_bin-113			Contig	2020-07-17	CAIMTQ01		0	0
GCA_903844515.1	freshwater MAG --- A2_bin-1005	uncultured Methylococcaceae bacterium					A2_bin-1005			Contig	2020-07-18	CAIMTV01		0	0
GCA_903845945.1	freshwater MAG --- F4_bin-310	uncultured Methylococcaceae bacterium					F4_bin-310			Contig	2020-07-17	CAIMZL01		0	0
GCA_903846565.1	freshwater MAG --- AM-lipid-02-D4_bin-0516	uncultured Methylococcaceae bacterium					AM-lipid-02-D4_bin-0516			Contig	2020-07-19	CAINBM01		1	0
GCA_903847735.1	freshwater MAG --- Ja2_bin-1102	uncultured Methylococcus sp.					Ja2_bin-1102			Contig	2020-07-18	CAINEL01		0	0
GCA_903848025.1	freshwater MAG --- AM-2014_bin-2199	uncultured Methylococcaceae bacterium					AM-2014_bin-2199			Contig	2020-07-20	CAINFF01		4	0
GCA_903848195.1	freshwater MAG --- Kiruna3_bin-4027	uncultured Methylococcales bacterium					Kiruna3_bin-4027			Contig	2020-07-19	CAINFQ01		0	0
GCA_903848365.1	freshwater MAG --- MJ-2014-D1_bin-0987	uncultured Methylococcaceae bacterium					MJ-2014-D1_bin-0987			Contig	2020-07-18	CAINGD01		0	0
GCA_903848855.1	freshwater MAG --- Day2-6_bin-571	uncultured Methylococcales bacterium					Day2-6_bin-571			Contig	2020-07-18	CAINHJ01		0	0
GCA_903848895.1	freshwater MAG --- Erken-D11_bin-1589	uncultured Methylococcaceae bacterium					Erken-D11_bin-1589			Contig	2020-07-18	CAINHM01		0	0
GCA_903849485.1	freshwater MAG --- AM-2014-D3_bin-225	uncultured Methylococcaceae bacterium					AM-2014-D3_bin-225			Contig	2020-07-17	CAINJB01		0	0
GCA_903849805.1	freshwater MAG --- MJ120827A_bin-268	uncultured Methylococcaceae bacterium					MJ120827A_bin-268			Contig	2020-07-17	CAINJX01		0	0
GCA_903849995.1	freshwater MAG --- Umea1p3_bin-831	uncultured Methylococcaceae bacterium					Umea1p3_bin-831			Contig	2020-07-19	CAINKN01		1	0
GCA_903850205.1	freshwater MAG --- AM-lipid-02-D5_bin-0140	uncultured Methylococcaceae bacterium					AM-lipid-02-D5_bin-0140			Contig	2020-07-19	CAINLB01		2	0
GCA_903850895.1	freshwater MAG --- ErkenSummer_bin-5402	uncultured Methylococcaceae bacterium					ErkenSummer_bin-5402			Contig	2020-07-18	CAINMW01		0	0
GCA_903851585.1	freshwater MAG --- LJ_bin-1608	uncultured Methylococcaceae bacterium					LJ_bin-1608			Contig	2020-07-19	CAINOQ01		0	0
GCA_903852055.1	freshwater MAG --- YR3_bin-0189	uncultured Methylococcaceae bacterium					YR3_bin-0189			Contig	2020-07-18	CAINQA01		0	0
GCA_903852235.1	freshwater MAG --- Ja2-D4_bin-0730	uncultured Methylococcus sp.					Ja2-D4_bin-0730			Contig	2020-07-18	CAINQJ01		0	0
GCA_903852395.1	freshwater MAG --- YR2_bin-0552	uncultured Methylococcaceae bacterium					YR2_bin-0552			Contig	2020-07-18	CAINQZ01		0	0
GCA_903852535.1	freshwater MAG --- Ja1-D2_bin-2132	uncultured Methylococcaceae bacterium					Ja1-D2_bin-2132			Contig	2020-07-18	CAINRE01		0	0
GCA_903852775.1	freshwater MAG --- AM-lipid-01-D3_bin-0349	uncultured Methylococcaceae bacterium					AM-lipid-01-D3_bin-0349			Contig	2020-07-19	CAINSA01		0	0
GCA_903853375.1	freshwater MAG --- MJ120620B_bin-075	uncultured Methylococcaceae bacterium					MJ120620B_bin-075			Contig	2020-07-18	CAINTN01		0	0
GCA_903854855.1	freshwater MAG --- AM-lipid-02-D3_bin-0032	uncultured Methylococcaceae bacterium					AM-lipid-02-D3_bin-0032			Contig	2020-07-17	CAINXQ01		0	0
GCA_903855415.1	freshwater MAG --- Erken-D8_bin-1031	uncultured Methylococcaceae bacterium					Erken-D8_bin-1031			Contig	2020-07-18	CAINYU01		0	0
GCA_903856835.1	freshwater MAG --- Ki3-D3_bin-0306	uncultured Methylococcales bacterium					Ki3-D3_bin-0306			Contig	2020-07-19	CAIODB01		0	0
GCA_903857165.1	freshwater MAG --- LinL3_bin-0520	uncultured Methylococcaceae bacterium					LinL3_bin-0520			Contig	2020-07-20	CAIODU01		3	0
GCA_903857375.1	freshwater MAG --- AM-lipid-02-D5_bin-0044	uncultured Methylococcaceae bacterium					AM-lipid-02-D5_bin-0044			Contig	2020-07-20	CAIOET01		2	0
GCA_903857615.1	freshwater MAG --- Kiruna_bin-01877	uncultured Methylococcaceae bacterium					Kiruna_bin-01877			Contig	2020-07-17	CAIOFW01		0	0
GCA_903857775.1	freshwater MAG --- Umea1_bin-1648	uncultured Methylococcaceae bacterium					Umea1_bin-1648			Contig	2020-07-18	CAIOGG01		1	0
GCA_903858235.1	freshwater MAG --- KTt_bin-1803	uncultured Methylococcaceae bacterium					KTt_bin-1803			Contig	2020-07-18	CAIOIE01		0	1
GCA_903859415.1	freshwater MAG --- Ki2-D4_bin-0825	uncultured Methylococcaceae bacterium					Ki2-D4_bin-0825			Contig	2020-07-19	CAIOMN01		3	0
GCA_903859815.1	freshwater MAG --- Day2-3_bin-150	uncultured Methylococcaceae bacterium					Day2-3_bin-150			Contig	2020-07-20	CAIOOA01		2	0
GCA_903860045.1	freshwater MAG --- Day6-1_bin-213	uncultured Methylococcaceae bacterium					Day6-1_bin-213			Contig	2020-07-18	CAIOPC01		0	0
GCA_903860495.1	freshwater MAG --- MJ110712A_bin-184	uncultured Methylococcaceae bacterium					MJ110712A_bin-184			Contig	2020-07-18	CAIOQT01		0	0
GCA_903860515.1	freshwater MAG --- AM-lipid-02-D4_bin-0303	uncultured Methylococcaceae bacterium					AM-lipid-02-D4_bin-0303			Contig	2020-07-18	CAIORC01		0	0
GCA_903860735.1	freshwater MAG --- MJ130605B_bin-129	uncultured Methylococcaceae bacterium					MJ130605B_bin-129			Contig	2020-07-17	CAIORU01		0	0
GCA_903861395.1	freshwater MAG --- KT4_bin-318	uncultured Methylococcaceae bacterium					KT4_bin-318			Contig	2020-07-19	CAIOUG01		0	0
GCA_903861535.1	freshwater MAG --- Day6-6_bin-287	uncultured Methylobacter sp.					Day6-6_bin-287			Contig	2020-07-19	CAIOUW01		0	0
GCA_903861815.1	freshwater MAG --- MJ120620A_bin-353	uncultured Methylococcaceae bacterium					MJ120620A_bin-353			Contig	2020-07-17	CAIOVR01		0	0
GCA_903862195.1	freshwater MAG --- Day2-5_bin-515	uncultured Methylobacter sp.					Day2-5_bin-515			Contig	2020-07-19	CAIOXG01		0	0
GCA_903862285.1	freshwater MAG --- YR4_bin-0713	uncultured Methylococcaceae bacterium					YR4_bin-0713			Contig	2020-07-18	CAIOXP01		0	0
GCA_903862945.1	freshwater MAG --- KT_bin-0160	uncultured Methylococcaceae bacterium					KT_bin-0160			Contig	2020-07-18	CAIPAD01		0	0
GCA_903863155.1	freshwater MAG --- D1_bin-031	uncultured Methylococcaceae bacterium					D1_bin-031			Contig	2020-07-18	CAIPAX01		0	0
GCA_903863365.1	freshwater MAG --- Day2-6_bin-075	uncultured Methylococcaceae bacterium					Day2-6_bin-075			Contig	2020-07-18	CAIPBV01		0	0
GCA_903863405.1	freshwater MAG --- MJ120702A_bin-613	uncultured Methylococcaceae bacterium					MJ120702A_bin-613			Contig	2020-07-17	CAIPBX01		0	0
GCA_903863905.1	freshwater MAG --- MJ110712A_bin-036	uncultured Methylococcaceae bacterium					MJ110712A_bin-036			Contig	2020-07-18	CAIPDT01		0	0
GCA_903864365.1	freshwater MAG --- Kiruna_bin-04258	uncultured Methylococcaceae bacterium					Kiruna_bin-04258			Contig	2020-07-19	CAIPFM01		0	0
GCA_903864705.1	freshwater MAG --- MJ_bin-0762	uncultured Methylococcaceae bacterium					MJ_bin-0762			Contig	2020-07-18	CAIPGW01		0	0
GCA_903864715.1	freshwater MAG --- Kiruna1_bin-498	uncultured Methylococcaceae bacterium					Kiruna1_bin-498			Contig	2020-07-19	CAIPGY01		0	0
GCA_903865105.1	freshwater MAG --- Ki1-2-2m_bin-072	uncultured Methylococcaceae bacterium					Ki1-2-2m_bin-072			Contig	2020-07-18	CAIPIR01		1	0
GCA_903865295.1	freshwater MAG --- Day6-1_bin-555	uncultured Methylobacter sp.					Day6-1_bin-555			Contig	2020-07-19	CAIPJM01		0	0
GCA_903865385.1	freshwater MAG --- Umea3p4_bin-0780	uncultured Methylococcaceae bacterium					Umea3p4_bin-0780			Contig	2020-07-18	CAIPJQ01		0	0
GCA_903865525.1	freshwater MAG --- MJ2_bin-317	uncultured Methylococcaceae bacterium					MJ2_bin-317			Contig	2020-07-18	CAIPKA01		0	0
GCA_903865645.1	freshwater MAG --- MJ110927A_bin-622	uncultured Methylococcaceae bacterium					MJ110927A_bin-622			Contig	2020-07-18	CAIPKP01		1	0
GCA_903866825.1	freshwater MAG --- C5coas_bin-1418	uncultured Methylococcaceae bacterium					C5coas_bin-1418			Contig	2020-07-19	CAIPPE01		0	0
GCA_903867145.1	freshwater MAG --- Umea1p1_bin-819	uncultured Methylococcus sp.					Umea1p1_bin-819			Contig	2020-07-17	CAIPQF01		0	0
GCA_903867415.1	freshwater MAG --- MJ-2014-D3_bin-738	uncultured Methylococcaceae bacterium					MJ-2014-D3_bin-738			Contig	2020-07-17	CAIPRJ01		0	0
GCA_903867865.1	freshwater MAG --- Ki1-1-6m_bin-0457	uncultured Methylococcaceae bacterium					Ki1-1-6m_bin-0457			Contig	2020-07-19	CAIPTC01		0	0
GCA_903869035.1	freshwater MAG --- AM-lipid-02-D9_bin-0208	uncultured Methylococcaceae bacterium					AM-lipid-02-D9_bin-0208			Contig	2020-07-20	CAIPXQ01		3	0
GCA_903869225.1	freshwater MAG --- KT1_bin-163	uncultured Methylococcus sp.					KT1_bin-163			Contig	2020-07-18	CAIPYL01		0	0
GCA_903869305.1	freshwater MAG --- AM3_bin-0012	uncultured Methylococcaceae bacterium					AM3_bin-0012			Contig	2020-07-19	CAIPYO01		2	0
GCA_903870475.1	freshwater MAG --- AlinenSedimentsD0_bin-0004	uncultured Methylococcaceae bacterium					AlinenSedimentsD0_bin-0004			Contig	2020-07-18	CAIQDE01		0	0
GCA_903870715.1	freshwater MAG --- AM-lipid-02-D7_bin-475	uncultured Methylococcaceae bacterium					AM-lipid-02-D7_bin-475			Contig	2020-07-20	CAIQDY01		2	0
GCA_903870775.1	freshwater MAG --- MJ120702A_bin-638	uncultured Methylococcaceae bacterium					MJ120702A_bin-638			Contig	2020-07-18	CAIQEG01		1	0
GCA_903871015.1	freshwater MAG --- KT1_bin-590	uncultured Methylococcaceae bacterium					KT1_bin-590			Contig	2020-07-18	CAIQFH01		0	0
GCA_903872205.1	freshwater MAG --- AlinenSedimentsD2_bin-0386	uncultured Methylococcaceae bacterium					AlinenSedimentsD2_bin-0386			Contig	2020-07-19	CAIQJT01		0	0
GCA_903872655.1	freshwater MAG --- VK4_bin-0998	uncultured Methylococcaceae bacterium					VK4_bin-0998			Contig	2020-07-18	CAIQLO01		0	0
GCA_903873045.1	freshwater MAG --- LinL3_bin-0689	uncultured Methylococcaceae bacterium					LinL3_bin-0689			Contig	2020-07-19	CAIQND01		2	1
GCA_903873065.1	freshwater MAG --- KT6_bin-599	uncultured Methylococcaceae bacterium					KT6_bin-599			Contig	2020-07-18	CAIQNC01		0	1
GCA_903873125.1	freshwater MAG --- MJ-2014-D2_bin-0576	uncultured Methylococcaceae bacterium					MJ-2014-D2_bin-0576			Contig	2020-07-17	CAIQNJ01		0	0
GCA_903873145.1	freshwater MAG --- MJ-2014-D2_bin-0647	uncultured Methylococcaceae bacterium					MJ-2014-D2_bin-0647			Contig	2020-07-17	CAIQNI01		1	0
GCA_903873165.1	freshwater MAG --- Ki1-1-6m_bin-0573	uncultured Methylococcaceae bacterium					Ki1-1-6m_bin-0573			Contig	2020-07-19	CAIQNQ01		0	0
GCA_903873595.1	freshwater MAG --- Ja_bin-5995	uncultured Methylococcaceae bacterium					Ja_bin-5995			Contig	2020-07-18	CAIQPC01		0	1
GCA_903873615.1	freshwater MAG --- KTt_bin-2226	uncultured Methylococcaceae bacterium					KTt_bin-2226			Contig	2020-07-19	CAIQPD01		2	0
GCA_903873685.1	freshwater MAG --- YR_bin-1501	uncultured Methylococcaceae bacterium					YR_bin-1501			Contig	2020-07-17	CAIQPN01		0	0
GCA_903873925.1	freshwater MAG --- Kiruna3_bin-2201	uncultured Methylococcaceae bacterium					Kiruna3_bin-2201			Contig	2020-07-18	CAIQQI01		2	0
GCA_903874625.1	freshwater MAG --- Day6-4_bin-338	uncultured Methylococcaceae bacterium					Day6-4_bin-338			Contig	2020-07-17	CAIQTD01		0	1
GCA_903874675.1	freshwater MAG --- MJ4_bin-067	uncultured Methylococcaceae bacterium					MJ4_bin-067			Contig	2020-07-18	CAIQTH01		0	0
GCA_903874785.1	freshwater MAG --- LJ-13-9m_bin-681	uncultured Methylococcaceae bacterium					LJ-13-9m_bin-681			Contig	2020-07-20	CAIQTW01		2	0
GCA_903875785.1	freshwater MAG --- Day2-2_bin-093	uncultured Methylococcaceae bacterium					Day2-2_bin-093			Contig	2020-07-19	CAIQXM01		0	0
GCA_903876265.1	freshwater MAG --- MJ120827A_bin-703	uncultured Methylococcaceae bacterium					MJ120827A_bin-703			Contig	2020-07-17	CAIQZL01		0	0
GCA_903876425.1	freshwater MAG --- LJ-13-9m_bin-790	uncultured Methylococcaceae bacterium					LJ-13-9m_bin-790			Contig	2020-07-18	CAIRAB01		0	0
GCA_903877285.1	freshwater MAG --- Day2-2_bin-315	uncultured Methylobacter sp.					Day2-2_bin-315			Contig	2020-07-19	CAIRDI01		0	0
GCA_903877545.1	freshwater MAG --- Day6-2_bin-039	uncultured Methylococcaceae bacterium					Day6-2_bin-039			Contig	2020-07-19	CAIREM01		0	0
GCA_903877805.1	freshwater MAG --- AM3_bin-0904	uncultured Methylococcaceae bacterium					AM3_bin-0904			Contig	2020-07-20	CAIRFJ01		3	0
GCA_903878515.1	freshwater MAG --- Ki2-D2_bin-0405	uncultured Methylococcaceae bacterium					Ki2-D2_bin-0405			Contig	2020-07-20	CAIRIF01		2	0
GCA_903878775.1	freshwater MAG --- Ja2-D4_bin-0542	uncultured Methylococcaceae bacterium					Ja2-D4_bin-0542			Contig	2020-07-18	CAIRIV01		0	1
GCA_903879085.1	freshwater MAG --- AM-sed-core1-D0_bin-114	uncultured Methylococcaceae bacterium					AM-sed-core1-D0_bin-114			Contig	2020-07-20	CAIRKD01		3	0
GCA_903879505.1	freshwater MAG --- MJ110802A_bin-427	uncultured Methylococcaceae bacterium					MJ110802A_bin-427			Contig	2020-07-18	CAIRLU01		1	0
GCA_903879785.1	freshwater MAG --- KTt_bin-1619	uncultured Methylobacter sp.					KTt_bin-1619			Contig	2020-07-19	CAIRMW01		0	0
GCA_903880255.1	freshwater MAG --- MJ110629A_bin-037	uncultured Methylococcaceae bacterium					MJ110629A_bin-037			Contig	2020-07-18	CAIROV01		1	0
GCA_903880345.1	freshwater MAG --- Day2-3_bin-283	uncultured Methylococcaceae bacterium					Day2-3_bin-283			Contig	2020-07-20	CAIRPH01		2	0
GCA_903880415.1	freshwater MAG --- MJ111018B_bin-0642	uncultured Methylococcaceae bacterium					MJ111018B_bin-0642			Contig	2020-07-17	CAIRPK01		0	0
GCA_903880745.1	freshwater MAG --- Day6-4_bin-526	uncultured Methylococcales bacterium					Day6-4_bin-526			Contig	2020-07-18	CAIRQV01		0	0
GCA_903880775.1	freshwater MAG --- Day6-4_bin-623	uncultured Methylococcaceae bacterium					Day6-4_bin-623			Contig	2020-07-19	CAIRQT01		0	0
GCA_903881035.1	freshwater MAG --- MJ130820A_bin-358	uncultured Methylococcaceae bacterium					MJ130820A_bin-358			Contig	2020-07-18	CAIRRQ01		0	0
GCA_903881155.1	freshwater MAG --- Kiruna2_bin-0618	uncultured Methylococcaceae bacterium					Kiruna2_bin-0618			Contig	2020-07-20	CAIRSI01		2	0
GCA_903881445.1	freshwater MAG --- AlinenLipids_bin-5454	uncultured Methylococcaceae bacterium					AlinenLipids_bin-5454			Contig	2020-07-19	CAIRTG01		0	0
GCA_903881575.1	freshwater MAG --- Umea_bin-07356	uncultured Methylococcaceae bacterium					Umea_bin-07356			Contig	2020-07-18	CAIRTV01		0	0
GCA_903881685.1	freshwater MAG --- Day2-4_bin-270	uncultured Methylococcaceae bacterium					Day2-4_bin-270			Contig	2020-07-19	CAIRUF01		0	0
GCA_903881715.1	freshwater MAG --- Day2-4_bin-341	uncultured Methylococcaceae bacterium					Day2-4_bin-341			Contig	2020-07-18	CAIRUK01		0	0
GCA_903881785.1	freshwater MAG --- E2_bin-331	uncultured Methylococcaceae bacterium					E2_bin-331			Contig	2020-07-18	CAIRUP01		0	0
GCA_903881875.1	freshwater MAG --- MJ111018B_bin-0818	uncultured Methylococcaceae bacterium					MJ111018B_bin-0818			Contig	2020-07-18	CAIRVG01		0	0
GCA_903882195.1	freshwater MAG --- AM-lipid-01-D9_bin-0972	uncultured Methylococcaceae bacterium					AM-lipid-01-D9_bin-0972			Contig	2020-07-20	CAIRWF01		4	0
GCA_903882675.1	freshwater MAG --- Kiruna_bin-12682	uncultured Methylococcaceae bacterium					Kiruna_bin-12682			Contig	2020-07-20	CAIRYB01		3	0
GCA_903882705.1	freshwater MAG --- KR_bin-1505	uncultured Methylococcaceae bacterium					KR_bin-1505			Contig	2020-07-18	CAIRYC01		1	0
GCA_903882955.1	freshwater MAG --- AM_bin-2310	uncultured Methylococcaceae bacterium					AM_bin-2310			Contig	2020-07-20	CAIRYZ01		4	0
GCA_903883185.1	freshwater MAG --- Day2-4_bin-330	uncultured Methylococcaceae bacterium					Day2-4_bin-330			Contig	2020-07-19	CAIRZZ01		0	1
GCA_903883285.1	freshwater MAG --- I3-5_bin-577	uncultured Methylococcaceae bacterium					I3-5_bin-577			Contig	2020-07-17	CAISAL01		0	0
GCA_903883315.1	freshwater MAG --- Day2-6_bin-407	uncultured Methylobacter sp.					Day2-6_bin-407			Contig	2020-07-19	CAISAK01		0	0
GCA_903883325.1	freshwater MAG --- Day2-6_bin-371	uncultured Methylococcaceae bacterium					Day2-6_bin-371			Contig	2020-07-18	CAISAO01		0	0
GCA_903883605.1	freshwater MAG --- LinL5_bin-0488	uncultured Methylococcaceae bacterium					LinL5_bin-0488			Contig	2020-07-17	CAISBX01		0	0
GCA_903884055.1	freshwater MAG --- Ja1_bin-0350	uncultured Methylococcaceae bacterium					Ja1_bin-0350			Contig	2020-07-18	CAISDP01		0	1
GCA_903884135.1	freshwater MAG --- Loclat_bin-15002	uncultured Methylococcaceae bacterium					Loclat_bin-15002			Contig	2020-07-18	CAISDS01		0	0
GCA_903884335.1	freshwater MAG --- VK_bin-1838	uncultured Methylococcaceae bacterium					VK_bin-1838			Contig	2020-07-18	CAISEM01		0	0
GCA_903884755.1	freshwater MAG --- Day2-4_bin-510	uncultured Methylobacter sp.					Day2-4_bin-510			Contig	2020-07-19	CAISFX01		0	0
GCA_903885145.1	freshwater MAG --- Day6-3_bin-197	uncultured Methylococcaceae bacterium					Day6-3_bin-197			Contig	2020-07-19	CAISHK01		0	0
GCA_903885695.1	freshwater MAG --- AlinenSedimentsD1_bin-1930	uncultured Methylococcaceae bacterium					AlinenSedimentsD1_bin-1930			Contig	2020-07-20	CAISJT01		1	0
GCA_903885955.1	freshwater MAG --- Umea_bin-06559	uncultured Methylococcaceae bacterium					Umea_bin-06559			Contig	2020-07-18	CAISKO01		0	0
GCA_903886065.1	freshwater MAG --- MJ120716A_bin-0562	uncultured Methylococcaceae bacterium					MJ120716A_bin-0562			Contig	2020-07-18	CAISKV01		1	0
GCA_903886145.1	freshwater MAG --- AM-lipid-01-D7_bin-0173	uncultured Methylococcaceae bacterium					AM-lipid-01-D7_bin-0173			Contig	2020-07-19	CAISLE01		2	0
GCA_903886225.1	freshwater MAG --- Day6-2_bin-130	uncultured Methylococcaceae bacterium					Day6-2_bin-130			Contig	2020-07-20	CAISLR01		5	0
GCA_903886335.1	freshwater MAG --- MJ130617B_bin-724	uncultured Methylococcaceae bacterium					MJ130617B_bin-724			Contig	2020-07-17	CAISLX01		0	0
GCA_903886765.1	freshwater MAG --- KT6_bin-257	uncultured Methylococcus sp.					KT6_bin-257			Contig	2020-07-18	CAISNG01		0	0
GCA_903887055.1	freshwater MAG --- Umea1_bin-1208	uncultured Methylococcus sp.					Umea1_bin-1208			Contig	2020-07-18	CAISNZ01		0	0
GCA_903887065.1	freshwater MAG --- F14_bin-1480	uncultured Methylococcaceae bacterium					F14_bin-1480			Contig	2020-07-18	CAISOF01		0	0
GCA_903887365.1	freshwater MAG --- G1coas_bin-0049	uncultured Methylococcaceae bacterium					G1coas_bin-0049			Contig	2020-07-18	CAISPY01		0	0
GCA_903887595.1	freshwater MAG --- LaPlata-7m-a_bin-590	uncultured Methylococcaceae bacterium					LaPlata-7m-a_bin-590			Contig	2020-07-18	CAISQN01		0	0
GCA_903887985.1	freshwater MAG --- MJ110516B_bin-0143	uncultured Methylococcaceae bacterium					MJ110516B_bin-0143			Contig	2020-07-18	CAISRX01		0	0
GCA_903888035.1	freshwater MAG --- Day6-3_bin-384	uncultured Methylobacter sp.					Day6-3_bin-384			Contig	2020-07-19	CAISRV01		0	0
GCA_903888415.1	freshwater MAG --- Loclat_bin-12592	uncultured Methylococcaceae bacterium					Loclat_bin-12592			Contig	2020-07-19	CAISTN01		0	1
GCA_903888905.1	freshwater MAG --- KT4_bin-812	uncultured Methylococcus sp.					KT4_bin-812			Contig	2020-07-18	CAISVN01		0	0
GCA_903888955.1	freshwater MAG --- Umea3p2_bin-0020	uncultured Methylococcaceae bacterium					Umea3p2_bin-0020			Contig	2020-07-18	CAISVP01		0	0
GCA_903889165.1	freshwater MAG --- MJ130729A_bin-215	uncultured Methylococcaceae bacterium					MJ130729A_bin-215			Contig	2020-07-18	CAISWN01		0	0
GCA_903889295.1	freshwater MAG --- KT2_bin-336	uncultured Methylococcus sp.					KT2_bin-336			Contig	2020-07-18	CAISWP01		0	0
GCA_903890685.1	freshwater MAG --- MJ120730A_bin-464	uncultured Methylococcaceae bacterium					MJ120730A_bin-464			Contig	2020-07-17	CAITCK01		0	0
GCA_903890845.1	freshwater MAG --- YR4_bin-0734	uncultured Methylococcaceae bacterium					YR4_bin-0734			Contig	2020-07-17	CAITCS01		2	0
GCA_903891355.1	freshwater MAG --- KT_bin-1425	uncultured Methylococcaceae bacterium					KT_bin-1425			Contig	2020-07-18	CAITEK01		0	1
GCA_903891545.1	freshwater MAG --- Day2-2_bin-609	uncultured Methylococcaceae bacterium					Day2-2_bin-609			Contig	2020-07-20	CAITFG01		5	0
GCA_903891655.1	freshwater MAG --- Ki3-D2_bin-1134	uncultured Methylococcaceae bacterium					Ki3-D2_bin-1134			Contig	2020-07-18	CAITFO01		0	0
GCA_903891845.1	freshwater MAG --- MJ120827B_bin-231	uncultured Methylococcaceae bacterium					MJ120827B_bin-231			Contig	2020-07-17	CAITGI01		0	0
GCA_903892065.1	freshwater MAG --- MJ120924B_bin-238	uncultured Methylococcaceae bacterium					MJ120924B_bin-238			Contig	2020-07-17	CAITGY01		0	0
GCA_903892845.1	freshwater MAG --- LJ-7-9m_bin-0594	uncultured Methylococcaceae bacterium					LJ-7-9m_bin-0594			Contig	2020-07-19	CAITKA01		3	0
GCA_903892875.1	freshwater MAG --- LJ-7-9m_bin-0537	uncultured Methylococcaceae bacterium					LJ-7-9m_bin-0537			Contig	2020-07-19	CAITKE01		0	0
GCA_903893045.1	freshwater MAG --- Ki2-D3_bin-0447	uncultured Methylococcaceae bacterium					Ki2-D3_bin-0447			Contig	2020-07-20	CAITKY01		3	0
GCA_903893095.1	freshwater MAG --- I1_bin-135	uncultured Methylococcaceae bacterium					I1_bin-135			Contig	2020-07-19	CAITKV01		1	1
GCA_903894585.1	freshwater MAG --- AM-lipid-01-D2_bin-174	uncultured Methylococcaceae bacterium					AM-lipid-01-D2_bin-174			Contig	2020-07-18	CAITQT01		1	0
GCA_903894645.1	freshwater MAG --- UppL5_bin-1895	uncultured Methylococcaceae bacterium					UppL5_bin-1895			Contig	2020-07-19	CAITRB01		2	0
GCA_903895045.1	freshwater MAG --- E2_bin-470	uncultured Methylococcaceae bacterium					E2_bin-470			Contig	2020-07-18	CAITSP01		0	0
GCA_903896155.1	freshwater MAG --- AM-2014-D3_bin-085	uncultured Methylococcaceae bacterium					AM-2014-D3_bin-085			Contig	2020-07-20	CAITWW01		1	0
GCA_903896355.1	freshwater MAG --- A3_bin-231	uncultured Methylococcaceae bacterium					A3_bin-231			Contig	2020-07-18	CAITXM01		0	0
GCA_903897225.1	freshwater MAG --- I1_bin-363	uncultured Methylococcaceae bacterium					I1_bin-363			Contig	2020-07-19	CAIUAU01		0	0
GCA_903897775.1	freshwater MAG --- MJ_bin-1122	uncultured Methylococcaceae bacterium					MJ_bin-1122			Contig	2020-07-18	CAIUCW01		0	0
GCA_903898235.1	freshwater MAG --- AM-lipid-02-D10_bin-0600	uncultured Methylococcaceae bacterium					AM-lipid-02-D10_bin-0600			Contig	2020-07-20	CAIUES01		2	0
GCA_903898325.1	freshwater MAG --- LaPlata-15m-a_bin-277	uncultured Methylococcaceae bacterium					LaPlata-15m-a_bin-277			Contig	2020-07-17	CAIUEY01		0	0
GCA_903899245.1	freshwater MAG --- AM-2014-D7_bin-178	uncultured Methylococcaceae bacterium					AM-2014-D7_bin-178			Contig	2020-07-20	CAIUIP01		3	0
GCA_903899875.1	freshwater MAG --- MJ_bin-1978	uncultured Methylococcaceae bacterium					MJ_bin-1978			Contig	2020-07-17	CAIULE01		0	0
GCA_903900355.1	freshwater MAG --- MJ120516A_bin-685	uncultured Methylococcaceae bacterium					MJ120516A_bin-685			Contig	2020-07-17	CAIUMY01		1	0
GCA_903901165.1	freshwater MAG --- AM-lipid-02-D8_bin-134	uncultured Methylococcaceae bacterium					AM-lipid-02-D8_bin-134			Contig	2020-07-20	CAIUQD01		3	0
GCA_903901205.1	freshwater MAG --- MJ110516A_bin-808	uncultured Methylococcaceae bacterium					MJ110516A_bin-808			Contig	2020-07-18	CAIUPY01		0	0
GCA_903901245.1	freshwater MAG --- MJ111018B_bin-0287	uncultured Methylococcaceae bacterium					MJ111018B_bin-0287			Contig	2020-07-18	CAIUQM01		0	0
GCA_903901295.1	freshwater MAG --- MJ111018B_bin-1040	uncultured Methylococcaceae bacterium					MJ111018B_bin-1040			Contig	2020-07-18	CAIUQI01		0	0
GCA_903901495.1	freshwater MAG --- KT2_bin-415	uncultured Methylococcaceae bacterium					KT2_bin-415			Contig	2020-07-18	CAIURG01		0	0
GCA_903901935.1	freshwater MAG --- VK_bin-0618	uncultured Methylococcus sp.					VK_bin-0618			Contig	2020-07-18	CAIUSW01		0	0
GCA_903902005.1	freshwater MAG --- AM-lipid-02-D2_bin-0505	uncultured Methylococcaceae bacterium					AM-lipid-02-D2_bin-0505			Contig	2020-07-17	CAIUTL01		0	0
GCA_903902155.1	freshwater MAG --- AM-lipid-02-D6_bin-409	uncultured Methylococcaceae bacterium					AM-lipid-02-D6_bin-409			Contig	2020-07-17	CAIUTX01		0	0
GCA_903902355.1	freshwater MAG --- YR2_bin-0095	uncultured Methylococcaceae bacterium					YR2_bin-0095			Contig	2020-07-17	CAIUUP01		0	0
GCA_903902395.1	freshwater MAG --- Day6-4_bin-299	uncultured Methylococcaceae bacterium					Day6-4_bin-299			Contig	2020-07-19	CAIUUZ01		0	0
GCA_903902605.1	freshwater MAG --- LJ-3-4m_bin-0438	uncultured Methylococcales bacterium					LJ-3-4m_bin-0438			Contig	2020-07-19	CAIUVV01		0	0
GCA_903902645.1	freshwater MAG --- LJ-3-4m_bin-0792	uncultured Methylococcaceae bacterium					LJ-3-4m_bin-0792			Contig	2020-07-19	CAIUVM01		0	0
GCA_903902705.1	freshwater MAG --- Kiruna_bin-09260	uncultured Methylococcales bacterium					Kiruna_bin-09260			Contig	2020-07-19	CAIUVX01		0	0
GCA_903902805.1	freshwater MAG --- D14_bin-0297	uncultured Methylococcaceae bacterium					D14_bin-0297			Contig	2020-07-18	CAIUWM01		0	0
GCA_903903355.1	freshwater MAG --- Day2-1_bin-573	uncultured Methylobacter sp.					Day2-1_bin-573			Contig	2020-07-19	CAIUYR01		0	0
GCA_903903365.1	freshwater MAG --- Ja1-D4_bin-692	uncultured Methylococcaceae bacterium					Ja1-D4_bin-692			Contig	2020-07-19	CAIUYS01		0	0
GCA_903903765.1	freshwater MAG --- Ja_bin-5648	uncultured Methylococcaceae bacterium					Ja_bin-5648			Contig	2020-07-17	CAIVAH01		0	0
GCA_903904315.1	freshwater MAG --- I2_bin-194	uncultured Methylococcaceae bacterium					I2_bin-194			Contig	2020-07-19	CAIVBY01		2	1
GCA_903904915.1	freshwater MAG --- Umea2p3_bin-1449	uncultured Methylococcaceae bacterium					Umea2p3_bin-1449			Contig	2020-07-18	CAIVEJ01		0	0
GCA_903905125.1	freshwater MAG --- I2_bin-215	uncultured Methylococcales bacterium					I2_bin-215			Contig	2020-07-17	CAIVFH01		0	0
GCA_903905185.1	freshwater MAG --- LJ-5-9m_bin-0110	uncultured Methylococcaceae bacterium					LJ-5-9m_bin-0110			Contig	2020-07-20	CAIVFN01		3	0
GCA_903905205.1	freshwater MAG --- Ja2-D2_bin-0109	uncultured Methylococcus sp.					Ja2-D2_bin-0109			Contig	2020-07-18	CAIVFJ01		0	0
GCA_903905335.1	freshwater MAG --- Umea3p3_bin-0461	uncultured Methylococcaceae bacterium					Umea3p3_bin-0461			Contig	2020-07-19	CAIVGC01		0	0
GCA_903905805.1	freshwater MAG --- Umea2p3_bin-1140	uncultured Methylococcaceae bacterium					Umea2p3_bin-1140			Contig	2020-07-16	CAIVHP01		0	0
GCA_903905905.1	freshwater MAG --- Ki1-2-7m_bin-331	uncultured Methylococcaceae bacterium					Ki1-2-7m_bin-331			Contig	2020-07-17	CAIVIH01		0	0
GCA_903906065.1	freshwater MAG --- MJ130916A_bin-0943	uncultured Methylococcaceae bacterium					MJ130916A_bin-0943			Contig	2020-07-18	CAIVIR01		1	0
GCA_903906075.1	freshwater MAG --- E1_bin-043	uncultured Methylococcaceae bacterium					E1_bin-043			Contig	2020-07-18	CAIVIZ01		0	0
GCA_903906095.1	freshwater MAG --- Day2-5_bin-203	uncultured Methylococcaceae bacterium					Day2-5_bin-203			Contig	2020-07-17	CAIVJB01		0	1
GCA_903906125.1	freshwater MAG --- LinL3_bin-1115	uncultured Methylococcaceae bacterium					LinL3_bin-1115			Contig	2020-07-20	CAIVJA01		4	0
GCA_903906335.1	freshwater MAG --- KTt_bin-2634	uncultured Methylococcaceae bacterium					KTt_bin-2634			Contig	2020-07-19	CAIVJU01		0	1
GCA_903906955.1	freshwater MAG --- MJ110802A_bin-133	uncultured Methylococcaceae bacterium					MJ110802A_bin-133			Contig	2020-07-17	CAIVMH01		0	0
GCA_903908165.1	freshwater MAG --- Erken-D9_bin-0517	uncultured Methylococcaceae bacterium					Erken-D9_bin-0517			Contig	2020-07-18	CAIVQX01		0	0
GCA_903908235.1	freshwater MAG --- AM-lipid-01-D10_bin-0103	uncultured Methylococcaceae bacterium					AM-lipid-01-D10_bin-0103			Contig	2020-07-20	CAIVRG01		4	0
GCA_903908275.1	freshwater MAG --- AM-2014-D6_bin-602	uncultured Methylococcaceae bacterium					AM-2014-D6_bin-602			Contig	2020-07-20	CAIVRN01		3	0
GCA_903908365.1	freshwater MAG --- KR4_bin-0340	uncultured Methylococcaceae bacterium					KR4_bin-0340			Contig	2020-07-17	CAIVRU01		0	0
GCA_903908485.1	freshwater MAG --- YR4_bin-0558	uncultured Methylococcaceae bacterium					YR4_bin-0558			Contig	2020-07-17	CAIVSL01		0	0
GCA_903909115.1	freshwater MAG --- Day6-3_bin-558	uncultured Methylococcaceae bacterium					Day6-3_bin-558			Contig	2020-07-18	CAIVUP01		0	0
GCA_903909155.1	freshwater MAG --- MJ110516B_bin-0891	uncultured Methylococcaceae bacterium					MJ110516B_bin-0891			Contig	2020-07-17	CAIVUS01		0	0
GCA_903909695.1	freshwater MAG --- MJ120516B_bin-550	uncultured Methylococcaceae bacterium					MJ120516B_bin-550			Contig	2020-07-17	CAIVWZ01		0	0
GCA_903909945.1	freshwater MAG --- AlinenLipids_bin-8093	uncultured Methylococcaceae bacterium					AlinenLipids_bin-8093			Contig	2020-07-19	CAIVXT01		2	0
GCA_903910005.1	freshwater MAG --- LaPlata-a_bin-1612	uncultured Methylococcaceae bacterium					LaPlata-a_bin-1612			Contig	2020-07-19	CAIVXW01		0	0
GCA_903910105.1	freshwater MAG --- Umea3p4_bin-0606	uncultured Methylococcaceae bacterium					Umea3p4_bin-0606			Contig	2020-07-19	CAIVYH01		0	0
GCA_903910205.1	freshwater MAG --- MJ110516B_bin-0860	uncultured Methylococcaceae bacterium					MJ110516B_bin-0860			Contig	2020-07-19	CAIVYW01		0	0
GCA_903910255.1	freshwater MAG --- MJ1_bin-1018	uncultured Methylococcaceae bacterium					MJ1_bin-1018			Contig	2020-07-17	CAIVYY01		0	0
GCA_903910885.1	freshwater MAG --- Day6-4_bin-015	uncultured Methylobacter sp.					Day6-4_bin-015			Contig	2020-07-19	CAIWBL01		0	0
GCA_903911305.1	freshwater MAG --- LJ_bin-0959	uncultured Methylococcaceae bacterium					LJ_bin-0959			Contig	2020-07-20	CAIWDB01		3	0
GCA_903911735.1	freshwater MAG --- MJ110927B_bin-368	uncultured Methylococcaceae bacterium					MJ110927B_bin-368			Contig	2020-07-17	CAIWEM01		0	0
GCA_903911995.1	freshwater MAG --- AM-lipid-01-D6_bin-291	uncultured Methylococcaceae bacterium					AM-lipid-01-D6_bin-291			Contig	2020-07-20	CAIWFQ01		3	0
GCA_903912175.1	freshwater MAG --- MJ120730B_bin-459	uncultured Methylococcaceae bacterium					MJ120730B_bin-459			Contig	2020-07-18	CAIWGF01		0	0
GCA_903912305.1	freshwater MAG --- Ki1-1-6m_bin-1429	uncultured Methylococcaceae bacterium					Ki1-1-6m_bin-1429			Contig	2020-07-18	CAIWHB01		0	0
GCA_903912415.1	freshwater MAG --- A14_bin-1015	uncultured Methylococcaceae bacterium					A14_bin-1015			Contig	2020-07-18	CAIWHG01		0	0
GCA_903912685.1	freshwater MAG --- AlinenSediments_bin-2773	uncultured Methylococcaceae bacterium					AlinenSediments_bin-2773			Contig	2020-07-20	CAIWIL01		3	0
GCA_903912775.1	freshwater MAG --- Day2-3_bin-214	uncultured Methylobacter sp.					Day2-3_bin-214			Contig	2020-07-19	CAIWIP01		0	0
GCA_903912785.1	freshwater MAG --- AM5_bin-1274	uncultured Methylococcaceae bacterium					AM5_bin-1274			Contig	2020-07-17	CAIWIO01		0	0
GCA_903912955.1	freshwater MAG --- C5_bin-1219	uncultured Methylococcaceae bacterium					C5_bin-1219			Contig	2020-07-20	CAIWJL01		0	0
GCA_903913065.1	freshwater MAG --- Kiruna_bin-03973	uncultured Methylococcaceae bacterium					Kiruna_bin-03973			Contig	2020-07-19	CAIWJU01		0	0
GCA_903913165.1	freshwater MAG --- A2_bin-0989	uncultured Methylococcaceae bacterium					A2_bin-0989			Contig	2020-07-17	CAIWKA01		0	0
GCA_903913685.1	freshwater MAG --- VK2_bin-1610	uncultured Methylococcaceae bacterium					VK2_bin-1610			Contig	2020-07-19	CAIWMG01		2	0
GCA_903914135.1	freshwater MAG --- Day2-3_bin-316	uncultured Methylococcaceae bacterium					Day2-3_bin-316			Contig	2020-07-19	CAIWOC01		0	1
GCA_903914465.1	freshwater MAG --- Kiruna2_bin-0790	uncultured Methylococcus sp.					Kiruna2_bin-0790			Contig	2020-07-18	CAIWPB01		0	0
GCA_903914745.1	freshwater MAG --- MJ110629A_bin-412	uncultured Methylococcaceae bacterium					MJ110629A_bin-412			Contig	2020-07-18	CAIWQC01		0	0
GCA_903914845.1	freshwater MAG --- KT3_bin-833	uncultured Methylococcaceae bacterium					KT3_bin-833			Contig	2020-07-18	CAIWQN01		0	0
GCA_903915055.1	freshwater MAG --- KR_bin-0679	uncultured Methylococcaceae bacterium					KR_bin-0679			Contig	2020-07-17	CAIWRP01		0	0
GCA_903915085.1	freshwater MAG --- KR_bin-0240	uncultured Methylococcaceae bacterium					KR_bin-0240			Contig	2020-07-17	CAIWRO01		1	0
GCA_903915295.1	freshwater MAG --- Day2-3_bin-553	uncultured Methylococcaceae bacterium					Day2-3_bin-553			Contig	2020-07-18	CAIWSI01		0	1
GCA_903915305.1	freshwater MAG --- Day2-3_bin-537	uncultured Methylococcales bacterium					Day2-3_bin-537			Contig	2020-07-18	CAIWSJ01		0	0
GCA_903915425.1	freshwater MAG --- KR4_bin-0639	uncultured Methylococcaceae bacterium					KR4_bin-0639			Contig	2020-07-17	CAIWSV01		0	0
GCA_903915435.1	freshwater MAG --- KR4_bin-0831	uncultured Methylococcaceae bacterium					KR4_bin-0831			Contig	2020-07-17	CAIWSU01		0	0
GCA_903916025.1	freshwater MAG --- MJ130820A_bin-135	uncultured Methylococcaceae bacterium					MJ130820A_bin-135			Contig	2020-07-17	CAIWVD01		0	0
GCA_903916225.1	freshwater MAG --- KT_bin-0188	uncultured Methylococcales bacterium					KT_bin-0188			Contig	2020-07-18	CAIWVY01		0	0
GCA_903916285.1	freshwater MAG --- LJ_bin-0765	uncultured Methylococcaceae bacterium					LJ_bin-0765			Contig	2020-07-18	CAIWWC01		0	0
GCA_903917185.1	freshwater MAG --- Ja2_bin-1396	uncultured Methylococcaceae bacterium					Ja2_bin-1396			Contig	2020-07-18	CAIWZN01		0	1
GCA_903917285.1	freshwater MAG --- LJ_bin-3581	uncultured Methylococcaceae bacterium					LJ_bin-3581			Contig	2020-07-18	CAIXAB01		0	0
GCA_903917345.1	freshwater MAG --- MJ130820B_bin-0950	uncultured Methylococcaceae bacterium					MJ130820B_bin-0950			Contig	2020-07-18	CAIXAE01		0	0
GCA_903918145.1	freshwater MAG --- YR_bin-5043	uncultured Methylococcaceae bacterium					YR_bin-5043			Contig	2020-07-19	CAIXDF01		1	0
GCA_903918335.1	freshwater MAG --- MJ-2014-D3_bin-376	uncultured Methylococcaceae bacterium					MJ-2014-D3_bin-376			Contig	2020-07-18	CAIXDX01		0	0
GCA_903918465.1	freshwater MAG --- Ki1-1-6m_bin-1424	uncultured Methylococcaceae bacterium					Ki1-1-6m_bin-1424			Contig	2020-07-18	CAIXEO01		0	0
GCA_903919795.1	freshwater MAG --- Day2-5_bin-129	uncultured Methylococcaceae bacterium					Day2-5_bin-129			Contig	2020-07-18	CAIXJV01		0	0
GCA_903919855.1	freshwater MAG --- Day2-5_bin-155	uncultured Methylococcaceae bacterium					Day2-5_bin-155			Contig	2020-07-18	CAIXKC01		0	0
GCA_903920255.1	freshwater MAG --- YR2_bin-1562	uncultured Methylococcaceae bacterium					YR2_bin-1562			Contig	2020-07-18	CAIXLH01		0	0
GCA_903920655.1	freshwater MAG --- AM-lipid-01-D7_bin-1515	uncultured Methylococcaceae bacterium					AM-lipid-01-D7_bin-1515			Contig	2020-07-20	CAIXMY01		4	0
GCA_903920705.1	freshwater MAG --- Ki3-D3_bin-0282	uncultured Methylococcaceae bacterium					Ki3-D3_bin-0282			Contig	2020-07-17	CAIXNA01		0	0
GCA_903920785.1	freshwater MAG --- MJ120730A_bin-210	uncultured Methylococcaceae bacterium					MJ120730A_bin-210			Contig	2020-07-17	CAIXNH01		0	0
GCA_903920845.1	freshwater MAG --- Kiruna_bin-12884	uncultured Methylococcaceae bacterium					Kiruna_bin-12884			Contig	2020-07-19	CAIXNX01		0	0
GCA_903921065.1	freshwater MAG --- AM-2014-D5_bin-200	uncultured Methylococcaceae bacterium					AM-2014-D5_bin-200			Contig	2020-07-20	CAIXOP01		4	0
GCA_903921215.1	freshwater MAG --- LaPlata-b_bin-2427	uncultured Methylococcus sp.					LaPlata-b_bin-2427			Contig	2020-07-19	CAIXPH01		0	0
GCA_903922435.1	freshwater MAG --- D14_bin-1459	uncultured Methylococcaceae bacterium					D14_bin-1459			Contig	2020-07-18	CAIXTU01		0	0
GCA_903922485.1	freshwater MAG --- Kiruna3_bin-1389	uncultured Methylococcaceae bacterium					Kiruna3_bin-1389			Contig	2020-07-18	CAIXUB01		0	0
GCA_903922905.1	freshwater MAG --- MJ-2014_bin-1592	uncultured Methylococcaceae bacterium					MJ-2014_bin-1592			Contig	2020-07-18	CAIXVH01		0	0
GCA_903923035.1	freshwater MAG --- Ki3-D3_bin-0372	uncultured Methylococcaceae bacterium					Ki3-D3_bin-0372			Contig	2020-07-18	CAIXWG01		0	0
GCA_903923945.1	freshwater MAG --- Umea_bin-02572	uncultured Methylococcaceae bacterium					Umea_bin-02572			Contig	2020-07-19	CAIXZQ01		1	0
GCA_903924175.1	freshwater MAG --- AM_bin-0206	uncultured Methylococcaceae bacterium					AM_bin-0206			Contig	2020-07-19	CAIYAL01		1	0
GCA_903924345.1	freshwater MAG --- MJ120516B_bin-528	uncultured Methylococcaceae bacterium					MJ120516B_bin-528			Contig	2020-07-18	CAIYBD01		0	0
GCA_903924535.1	freshwater MAG --- Day6-5_bin-224	uncultured Methylococcaceae bacterium					Day6-5_bin-224			Contig	2020-07-18	CAIYBY01		0	0
GCA_903924865.1	freshwater MAG --- Day6-5_bin-428	uncultured Methylobacter sp.					Day6-5_bin-428			Contig	2020-07-19	CAIYDA01		0	0
GCA_903925105.1	freshwater MAG --- MJ110629A_bin-222	uncultured Methylococcaceae bacterium					MJ110629A_bin-222			Contig	2020-07-18	CAIYED01		0	0
GCA_903925185.1	freshwater MAG --- MJ110712B_bin-295	uncultured Methylococcaceae bacterium					MJ110712B_bin-295			Contig	2020-07-18	CAIYEF01		0	0
GCA_903925235.1	freshwater MAG --- YR_bin-3339	uncultured Methylococcaceae bacterium					YR_bin-3339			Contig	2020-07-17	CAIYEP01		0	0
GCA_903925585.1	freshwater MAG --- Day6-5_bin-389	uncultured Methylococcaceae bacterium					Day6-5_bin-389			Contig	2020-07-20	CAIYGB01		0	0
GCA_903925655.1	freshwater MAG --- Ki2-D1_bin-0625	uncultured Methylococcaceae bacterium					Ki2-D1_bin-0625			Contig	2020-07-20	CAIYGC01		2	0
GCA_903925915.1	freshwater MAG --- MJ-time_bin-3235	uncultured Methylococcaceae bacterium					MJ-time_bin-3235			Contig	2020-07-18	CAIYHB01		0	0
GCA_903926195.1	freshwater MAG --- AM_bin-2233	uncultured Methylococcaceae bacterium					AM_bin-2233			Contig	2020-07-18	CAIYIF01		0	0
GCA_903926505.1	freshwater MAG --- AM-2014-D4_bin-212	uncultured Methylococcaceae bacterium					AM-2014-D4_bin-212			Contig	2020-07-20	CAIYJM01		4	0
GCA_903926925.1	freshwater MAG --- Kiruna_bin-01186	uncultured Methylococcaceae bacterium					Kiruna_bin-01186			Contig	2020-07-19	CAIYLD01		2	0
GCA_903927105.1	freshwater MAG --- MJ111018A_bin-344	uncultured Methylococcaceae bacterium					MJ111018A_bin-344			Contig	2020-07-18	CAIYLO01		0	0
GCA_903927225.1	freshwater MAG --- VK3_bin-0892	uncultured Methylococcaceae bacterium					VK3_bin-0892			Contig	2020-07-19	CAIYMH01		1	0
GCA_903927955.1	freshwater MAG --- Kiruna_bin-11170	uncultured Methylococcaceae bacterium					Kiruna_bin-11170			Contig	2020-07-18	CAIYOW01		0	0
GCA_903928415.1	freshwater MAG --- Kiruna_bin-03371	uncultured Methylococcus sp.					Kiruna_bin-03371			Contig	2020-07-18	CAIYQQ01		0	0
GCA_903928675.1	freshwater MAG --- MJ-2014_bin-1624	uncultured Methylococcaceae bacterium					MJ-2014_bin-1624			Contig	2020-07-18	CAIYRY01		1	0
GCA_903928685.1	freshwater MAG --- KTt_bin-0593	uncultured Methylococcaceae bacterium					KTt_bin-0593			Contig	2020-07-19	CAIYRS01		0	0
GCA_903929245.1	freshwater MAG --- YR_bin-3497	uncultured Methylococcaceae bacterium					YR_bin-3497			Contig	2020-07-18	CAIYTU01		0	0
GCA_903929635.1	freshwater MAG --- AlinenSedimentsD0_bin-2033	uncultured Methylococcaceae bacterium					AlinenSedimentsD0_bin-2033			Contig	2020-07-20	CAIYVN01		4	0
GCA_903930005.1	freshwater MAG --- Umea2_bin-1216	uncultured Methylococcaceae bacterium					Umea2_bin-1216			Contig	2020-07-18	CAIYWY01		0	0
GCA_903930145.1	freshwater MAG --- Loclat_bin-06492	uncultured Methylococcaceae bacterium					Loclat_bin-06492			Contig	2020-07-20	CAIYXP01		1	0
GCA_903930315.1	freshwater MAG --- MJ-2014_bin-2513	uncultured Methylococcaceae bacterium					MJ-2014_bin-2513			Contig	2020-07-18	CAIYYH01		0	0
GCA_903931035.1	freshwater MAG --- ErkenSummer_bin-2594	uncultured Methylococcaceae bacterium					ErkenSummer_bin-2594			Contig	2020-07-19	CAIZAW01		1	0
GCA_903931325.1	freshwater MAG --- YR_bin-4650	uncultured Methylococcaceae bacterium					YR_bin-4650			Contig	2020-07-18	CAIZBZ01		0	0
GCA_903931915.1	freshwater MAG --- Umea3_bin-2860	uncultured Methylococcaceae bacterium					Umea3_bin-2860			Contig	2020-07-18	CAIZEK01		0	0
GCA_903932065.1	freshwater MAG --- AlinenSedimentsCore1_bin-1870	uncultured Methylococcaceae bacterium					AlinenSedimentsCore1_bin-1870			Contig	2020-07-17	CAIZEP01		0	0
GCA_903932285.1	freshwater MAG --- LaPlata_bin-1019	uncultured Methylococcaceae bacterium					LaPlata_bin-1019			Contig	2020-07-18	CAIZFS01		0	0
GCA_903932495.1	freshwater MAG --- Umea_bin-07503	uncultured Methylococcaceae bacterium					Umea_bin-07503			Contig	2020-07-18	CAIZGM01		0	0
GCA_903933495.1	freshwater MAG --- Loc090721-7m_bin-343	uncultured Methylococcaceae bacterium					Loc090721-7m_bin-343			Contig	2020-07-18	CAIZKH01		0	0
GCA_903934035.1	freshwater MAG --- A-1_bin-241	uncultured Methylococcaceae bacterium					A-1_bin-241			Contig	2020-07-19	CAIZMK01		0	0
GCA_903934055.1	freshwater MAG --- C-2_bin-424	uncultured Methylococcaceae bacterium					C-2_bin-424			Contig	2020-07-19	CAIZML01		0	0
GCA_903934485.1	freshwater MAG --- A-1_bin-249	uncultured Methylococcaceae bacterium					A-1_bin-249			Contig	2020-07-18	CAIZOA01		0	0
GCA_903934875.1	freshwater MAG --- C-4_bin-130	uncultured Methylococcaceae bacterium					C-4_bin-130			Contig	2020-07-20	CAIZPP01		5	0
GCA_903935145.1	freshwater MAG --- Loc090116-9m_bin-1382	uncultured Methylococcaceae bacterium					Loc090116-9m_bin-1382			Contig	2020-07-18	CAIZQM01		0	0
GCA_903936605.1	freshwater MAG --- A-2_bin-048	uncultured Methylococcaceae bacterium					A-2_bin-048			Contig	2020-07-18	CAIZWE01		0	0
GCA_903936665.1	freshwater MAG --- Loc080925-8-8m_bin-357	uncultured Methylococcaceae bacterium					Loc080925-8-8m_bin-357			Contig	2020-07-19	CAIZWO01		0	1
GCA_903936945.1	freshwater MAG --- D-2_bin-060	uncultured Methylococcaceae bacterium					D-2_bin-060			Contig	2020-07-18	CAIZXR01		0	0
GCA_903938115.1	freshwater MAG --- Loc080925-7m_bin-0333	uncultured Methylococcaceae bacterium					Loc080925-7m_bin-0333			Contig	2020-07-18	CAJACE01		0	0
GCA_903938485.1	freshwater MAG --- A-3_bin-273	uncultured Methylococcaceae bacterium					A-3_bin-273			Contig	2020-07-18	CAJADF01		0	0
GCA_903938775.1	freshwater MAG --- A-4_bin-049	uncultured Methylococcaceae bacterium					A-4_bin-049			Contig	2020-07-16	CAJAEQ01		0	0
GCA_903938965.1	freshwater MAG --- Loc090721-6m_bin-397	uncultured Methylococcaceae bacterium					Loc090721-6m_bin-397			Contig	2020-07-18	CAJAFG01		0	0
GCA_903939015.1	freshwater MAG --- Loc090402-8-9m_bin-0121	uncultured Methylococcaceae bacterium					Loc090402-8-9m_bin-0121			Contig	2020-07-17	CAJAFP01		0	0
GCA_903939355.1	freshwater MAG --- Loc090907-8m_bin-840	uncultured Methylococcaceae bacterium					Loc090907-8m_bin-840			Contig	2020-07-19	CAJAHC01		0	0
GCA_903939485.1	freshwater MAG --- Loc080925-8-8m_bin-121	uncultured Methylococcaceae bacterium					Loc080925-8-8m_bin-121			Contig	2020-07-17	CAJAHK01		0	0
GCA_903939495.1	freshwater MAG --- E-2_bin-065	uncultured Methylococcaceae bacterium					E-2_bin-065			Contig	2020-07-18	CAJAHJ01		0	0
GCA_903939745.1	freshwater MAG --- Loc090907-5m_bin-765	uncultured Methylococcaceae bacterium					Loc090907-5m_bin-765			Contig	2020-07-19	CAJAIG01		0	1
GCA_903940175.1	freshwater MAG --- E-2_bin-231	uncultured Methylococcaceae bacterium					E-2_bin-231			Contig	2020-07-19	CAJAJY01		0	0
GCA_903941115.1	freshwater MAG --- Loc080925-7m_bin-0048	uncultured Methylococcaceae bacterium					Loc080925-7m_bin-0048			Contig	2020-07-19	CAJANO01		0	1
GCA_903944165.1	freshwater MAG --- Loc080925-5-5m_bin-0663	uncultured Methylococcaceae bacterium					Loc080925-5-5m_bin-0663			Contig	2020-07-18	CAJAQT01		0	0
GCA_903945375.1	freshwater MAG --- Loc080925-6m_bin-0234	uncultured Methylococcaceae bacterium					Loc080925-6m_bin-0234			Contig	2020-07-19	CAJAVP01		0	1
GCA_903945605.1	freshwater MAG --- I-3_bin-210	uncultured Methylococcaceae bacterium					I-3_bin-210			Contig	2020-07-18	CAJAWH01		0	0
GCA_903951295.1	freshwater MAG --- Loc080925-7m_bin-0376	uncultured Methylococcaceae bacterium					Loc080925-7m_bin-0376			Contig	2020-07-18	CAJBBL01		0	0
GCA_903951415.1	freshwater MAG --- Loc090907-8-6m_bin-470	uncultured Methylococcaceae bacterium					Loc090907-8-6m_bin-470			Contig	2020-07-18	CAJBCD01		0	0
GCA_903952725.1	freshwater MAG --- D-1_bin-045	uncultured Methylococcaceae bacterium					D-1_bin-045			Contig	2020-07-18	CAJBGV01		0	0
GCA_903952915.1	freshwater MAG --- Loc080925-8m_bin-104	uncultured Methylococcaceae bacterium					Loc080925-8m_bin-104			Contig	2020-07-17	CAJBHS01		0	0
GCA_903953015.1	freshwater MAG --- Loc080925-5-5m_bin-0971	uncultured Methylococcaceae bacterium					Loc080925-5-5m_bin-0971			Contig	2020-07-19	CAJBIC01		0	1
GCA_903953725.1	freshwater MAG --- E-1_bin-055	uncultured Methylococcaceae bacterium					E-1_bin-055			Contig	2020-07-17	CAJBKT01		0	0
GCA_903954275.1	freshwater MAG --- C-3_bin-392	uncultured Methylococcaceae bacterium					C-3_bin-392			Contig	2020-07-20	CAJBNB01		5	0
GCA_903956565.1	freshwater MAG --- A-2_bin-094	uncultured Methylococcaceae bacterium					A-2_bin-094			Contig	2020-07-18	CAJBOF01		0	0
GCA_903957655.1	freshwater MAG --- C-5_bin-172	uncultured Methylococcaceae bacterium					C-5_bin-172			Contig	2020-07-19	CAJBQH01		0	0
GCA_903958205.1	freshwater MAG --- Loc090519-8m_bin-1640	uncultured Methylococcaceae bacterium					Loc090519-8m_bin-1640			Contig	2020-07-18	CAJBSK01		0	0
GCA_903959085.1	freshwater MAG --- Loc090907-6m_bin-475	uncultured Methylococcaceae bacterium					Loc090907-6m_bin-475			Contig	2020-07-17	CAJBVQ01		0	0
GCA_903960275.1	freshwater MAG --- Loc080925-6m_bin-0378	uncultured Methylococcaceae bacterium					Loc080925-6m_bin-0378			Contig	2020-07-18	CAJCAI01		0	0
GCA_903960565.1	freshwater MAG --- Loc080925-8m_bin-022	uncultured Methylococcaceae bacterium					Loc080925-8m_bin-022			Contig	2020-07-19	CAJCBF01		0	1
GCA_903994565.1	freshwater SAG --- SB-2103-1053-H13	uncultured Methylococcaceae bacterium					SB-2103-1053-H13			Scaffold	2020-08-12	CAJEYD01	182	1	0
GCA_903994645.1	freshwater SAG --- SB-2103-1053-O15	uncultured Methylococcaceae bacterium					SB-2103-1053-O15			Scaffold	2020-08-20	CAJEXT01	65	0	0
GCA_903994675.1	freshwater SAG --- SB-2103-1070-C11	uncultured Methylococcaceae bacterium					SB-2103-1070-C11			Scaffold	2020-08-20	CAJEYG01	242	1	0
GCA_903994965.1	freshwater SAG --- SB-2103-994-C7	uncultured Methylococcaceae bacterium					SB-2103-994-C7			Scaffold	2020-08-20	CAJEZS01	95	0	0
GCA_903995105.1	freshwater SAG --- SB-2103-994-G23	uncultured Methylococcaceae bacterium					SB-2103-994-G23			Scaffold	2020-08-20	CAJEZR01	208	1	0
GCA_905339385.1	METH_ENR_31	Methylococcales bacterium					MTYM		Annotation submitted by Heleen Ouboter	Contig	2021-03-25	CAJPGB01		0	0
GCA_913009265.1	SRR5469033_bin.11_MetaBAT_v2.12.1_MAG	uncultured Methylococcales bacterium					SRR5469033_bin.11_MetaBAT_v2.12.1_MAG			Contig	2021-09-22	CAJVYL01		0	0
GCA_913009515.1	SRR5469033_bin.84_MetaBAT_v2.12.1_MAG	uncultured Methylococcaceae bacterium					SRR5469033_bin.84_MetaBAT_v2.12.1_MAG			Contig	2021-09-22	CAJVYO01		0	0
GCA_913019935.1	SRR5469033_bin.64_MetaBAT_v2.12.1_MAG	uncultured Methylococcales bacterium					SRR5469033_bin.64_MetaBAT_v2.12.1_MAG			Contig	2021-09-23	CAJVZC01		0	0
GCA_913020405.1	SRR5469033_bin.17_MetaBAT_v2.12.1_MAG	uncultured Methylococcales bacterium					SRR5469033_bin.17_MetaBAT_v2.12.1_MAG			Contig	2021-09-22	CAJWAT01		0	0
GCA_913056195.1	SRR4023290_bin.21_MetaBAT_v2.12.1_MAG	uncultured Methylococcaceae bacterium					SRR4023290_bin.21_MetaBAT_v2.12.1_MAG			Contig	2021-09-22	CAJXMF01		0	0
GCA_936941155.1	ERR2114805_bin.24_CONCOCT_v1.1_MAG	uncultured Methylomonas sp.					ERR2114805_bin.24_CONCOCT_v1.1_MAG			Contig	2023-01-11	CAKZJE01		1	0
GCA_943322755.2	HRS-ES2-bin-458	Methylomagnum ishizawai					HRS-ES2-bin-458			Contig	2023-04-20	CALPFF02		0	0
GCA_943324135.2	HRS-ES7-bin-58	Crenothrix polyspora					HRS-ES1-bin-133			Contig	2023-04-20	CALPKL02		0	0
GCA_943327665.2	HRS-HS3-bin-24	Crenothrix polyspora					HRS-HS1-bin-168			Contig	2023-04-20	CALPXW02		0	0
GCA_943327745.2	HRS-HS3-bin-124	Crenothrix polyspora					HRS-HS3-bin-124			Contig	2023-04-20	CALPYE02		0	0
GCA_943327985.2	HRSG-E8-bin-48	Crenothrix polyspora					HRS-HL9-bin-33			Contig	2023-04-20	CALPYS02		0	0
GCA_943328305.2	HRSG-E8-bin-37	Crenothrix polyspora					HRS-HL6-bin-3			Contig	2023-04-20	CALPZN02		0	0
GCA_943328565.2	HRSG-H1-bin-181	Crenothrix polyspora					HRSG-H1-bin-181			Contig	2023-04-20	CALQAN02		0	0
GCA_943329285.2	HRSG-E7-bin-33	Crenothrix polyspora					HRS-HL12-bin-38			Contig	2023-04-20	CALQDH02		0	0
GCA_943329575.2	HRSG-H12-bin-145	Crenothrix polyspora					HRS-HS12-bin-200			Scaffold	2023-04-23	CALQEK02	352	0	0
GCA_943329585.2	HRSG-H13-bin-112	Crenothrix polyspora					HRSG-H13-bin-112			Contig	2023-04-20	CALQEL02		0	0
GCA_943330555.2	HRS-HS6-bin-106	Crenothrix polyspora					HRS-HS1-bin-86			Contig	2023-04-20	CALQIF02		0	0
GCA_943330625.2	HRSG-H13-bin-178	Crenothrix polyspora					HRS-HS13-bin-145			Contig	2023-04-24	CALQIL02		0	0
GCA_943330695.2	HRSG-H13-bin-55	Methylomagnum ishizawai					HRSG-H13-bin-55			Contig	2023-04-24	CALQIS02		0	0
GCA_943330845.2	HRSG-H1-bin-93	Crenothrix polyspora					HRSG-E1-bin-49			Contig	2023-04-24	CALQJG02		0	0
GCA_943331265.2	HRSG-H1-bin-102	Methylomagnum ishizawai					HRSG-H1-bin-102			Contig	2023-04-19	CALQKX02		0	0
GCA_943331755.1	HRS-HS9-bin-170	Crenothrix polyspora					HRS-HS9-bin-170			Contig	2023-04-19	CALQMU01		0	0
GCA_943332765.1	HRS-HS6-bin-49	Crenothrix polyspora					HRS-HS6-bin-49			Contig	2023-04-19	CALQQR01		0	0
GCA_943333295.2	HRSG-H1-bin-59	Methylomagnum ishizawai					HRSG-E1-bin-113			Contig	2023-04-20	CALQSS02		0	0
GCA_943333365.2	HRSG-H9-bin-60	Crenothrix polyspora					HRSG-H9-bin-60			Contig	2023-04-19	CALQSZ02		1	0
GCA_943333375.2	HRSG-H3-bin-174	Methylomagnum ishizawai					HRSG-H3-bin-174			Scaffold	2023-04-20	CALQTA02	247	0	0
GCA_943333575.2	HRSG-H9-bin-18	Methylomagnum ishizawai					HRSG-H9-bin-18			Contig	2023-04-20	CALQTU02		0	0
GCA_943333665.2	HRSG-H6-bin-108	Crenothrix polyspora					HRSG-H6-bin-108			Contig	2023-04-20	CALQUD02		1	0
GCA_943333675.2	HRSG-H6-bin-23	Crenothrix polyspora					HRSG-H6-bin-23			Contig	2023-04-20	CALQUE02		0	0
GCA_943333835.2	HRSG-H3-bin-63	Crenothrix polyspora					HRSG-E2-bin-84			Scaffold	2023-04-20	CALQUU02	421	0	0
GCA_943333865.1	HRSG-E2-bin-143	Crenothrix polyspora					HRSG-E2-bin-143			Contig	2023-04-19	CALQUX01		0	0
GCA_943334115.2	HRSG-E6-bin-25	Crenothrix polyspora					HRSG-H9-bin-81			Contig	2023-04-20	CALQVW02		0	0
GCA_943334595.2	HRSG-H3-bin-69	Crenothrix polyspora					HRSG-H3-bin-69			Contig	2023-04-20	CALQXS02		0	0
GCA_943334805.2	HRSG-H6-bin-109	Methylomagnum ishizawai					HRSG-H6-bin-109			Contig	2023-04-20	CALQYN02		0	0
GCA_945860105.1	LH-02apr19-131	Methylomagnum ishizawai					LH-02apr19-131			Contig	2022-09-09	CAMAPU01		0	0
GCA_945860155.1	MaE-09apr19-256	Crenothrix polyspora					MaE-09apr19-256			Contig	2022-09-09	CAMAPV01		0	0
GCA_945860435.1	GE-07nov19-273	Methylomagnum ishizawai					GE-07nov19-273			Contig	2022-09-09	CAMAQK01		0	0
GCA_945861335.1	MaH-04nov19-247	Crenothrix polyspora					MaH-04nov19-247			Contig	2022-09-09	CAMAUM01		0	0
GCA_945861405.1	LH-02apr19-193	Candidatus Methylobacter oryzae					LH-02apr19-193			Contig	2022-09-15	CAMAUL01		0	0
GCA_945861705.1	MaH-09apr19-11	Methylomagnum ishizawai					MaH-09apr19-11			Scaffold	2022-09-09	CAMAVM01	52	0	0
GCA_945865735.1	TH-11nov19-212	Crenothrix polyspora					TH-11nov19-212			Scaffold	2022-09-09	CAMBFQ01	171	0	0
GCA_945865875.1	TH-08apr19-216	Methylomagnum ishizawai					TH-08apr19-216			Contig	2022-09-09	CAMBFU01		0	0
GCA_945870195.1	MiH-14oct19-235	Crenothrix polyspora					MiH-14oct19-235			Contig	2022-09-09	CAMBRU01		0	0
GCA_945877505.1	TrH-25oct19-183	Crenothrix polyspora					TrH-25oct19-183			Contig	2022-09-10	CAMDWT01		1	0
GCA_945877625.1	GH-07nov19-321	Methylomonas koyamae					GH-07nov19-321			Contig	2022-09-10	CAMCSF01		1	0
GCA_945893135.1	MaH-09apr19-159	Candidatus Methylobacter oryzae					MaH-09apr19-159			Scaffold	2022-09-10	CAMDDV01	473	0	1
GCA_945902915.1	TH-08apr19-159	Crenothrix polyspora					TH-08apr19-159			Contig	2022-09-10	CAMDNJ01		2	0
GCA_945903435.1	ZH-03apr19-71	Methylomagnum ishizawai					ZH-03apr19-71			Contig	2022-09-10	CAMDNU01		0	0
GCA_945903495.1	TrH-25oct19-128	Crenothrix polyspora					TrH-25oct19-128			Scaffold	2022-09-10	CAMDOE01	334	2	0
GCA_945903675.1	TrH-03may19-164	Crenothrix polyspora					TrH-03may19-164			Contig	2022-09-10	CAMDOP01		0	0
GCA_945907135.1	TrH-25oct19-26	Crenothrix polyspora					TrH-25oct19-26			Scaffold	2022-09-10	CAMDTH01	434	1	1
GCA_945908155.1	ZH-03apr19-95	Candidatus Methylobacter oryzae					ZH-03apr19-95			Contig	2022-09-10	CAMDTQ01		0	0
GCA_947375205.1	JR-DAM-100519-94	Methylococcales bacterium					JR-DAM-100519-94			Contig	2022-12-02	CANCFA01		0	0
GCA_947444885.1	CH-Oct18-55	Methylococcaceae bacterium					CH-Oct18-55			Contig	2022-12-02	CANFCI01		0	0
GCA_947448245.1	Jr-16oct17-126	Methylococcaceae bacterium					Jr-16oct17-126			Contig	2022-12-02	CANFMG01		0	0
GCA_947448655.1	Jr-14may18-106	Methylococcaceae bacterium					Jr-14may18-106			Contig	2022-12-02	CANFON01		0	0
GCA_947450415.1	Jr-16oct17-47	Methylococcaceae bacterium					Jr-16oct17-47			Contig	2022-12-02	CANFVO01		0	0
GCA_947454605.1	Jr-7aug17-201	Methylococcaceae bacterium					Jr-7aug17-201			Contig	2022-12-02	CANGLL01		0	0
GCA_947456575.1	Jr-7aug17-58	Methylococcaceae bacterium					Jr-7aug17-58			Contig	2022-12-02	CANGRS01		0	0
GCA_947465585.1	RE-9nov16-251	Methylococcaceae bacterium					RE-9nov16-251			Contig	2022-12-04	CANIAY01		0	0
GCA_947467105.1	RH-14apr17-196	Methylococcaceae bacterium					RH-14apr17-196			Contig	2022-12-04	CANIGT01		0	0
GCA_947467165.1	RE-9nov16-163	Methylococcaceae bacterium					RE-9nov16-163			Contig	2022-12-04	CANIGY01		0	0
GCA_947470445.1	RH-15aug16-374	Methylococcaceae bacterium					RH-15aug16-374			Contig	2022-12-04	CANITO01		0	0
GCA_947471485.1	RH-18aug17-268	Methylococcaceae bacterium					RH-18aug17-268			Contig	2022-12-04	CANIXU01		0	0
GCA_947472265.1	RH-15aug16-75	Methylococcaceae bacterium					RH-15aug16-75			Contig	2022-12-04	CANJAL01		0	1
GCA_947472955.1	RH-20apr16-429	Methylococcaceae bacterium					RH-20apr16-429			Scaffold	2022-12-04	CANJDL01	212	0	0
GCA_947474335.1	RH-23may17-1026	Methylococcaceae bacterium					RH-23may17-1026			Contig	2022-12-04	CANJIH01		0	0
GCA_947474405.1	RH-23may17-1090	Methylococcaceae bacterium					RH-23may17-1090			Contig	2022-12-04	CANJIX01		1	0
GCA_947474825.1	RH-23may17-1295	Methylococcaceae bacterium					RH-23may17-1295			Contig	2022-12-04	CANJKO01		1	0
GCA_947474965.1	RH-20apr16-207	Methylococcaceae bacterium					RH-20apr16-207			Contig	2022-12-04	CANJKS01		0	0
GCA_947475265.1	RH-23may17-313	Methylococcaceae bacterium					RH-23may17-313			Contig	2022-12-04	CANJNQ01		0	0
GCA_947475385.1	RH-23may17-194	Methylococcaceae bacterium					RH-23may17-194			Contig	2022-12-04	CANJNP01		0	0
GCA_947476665.1	RH-23may17-617	Methylococcaceae bacterium					RH-23may17-617			Contig	2022-12-04	CANJRJ01		0	0
GCA_947476915.1	RH-23may17-657	Methylococcaceae bacterium					RH-23may17-657			Contig	2022-12-04	CANJSQ01		0	0
GCA_947478435.1	RH-23may17-754	Methylococcaceae bacterium					RH-23may17-754			Contig	2022-12-04	CANJWA01		0	1
GCA_947479385.1	RH-26jul17-232	Methylococcaceae bacterium					RH-26jul17-232			Contig	2022-12-04	CANJZP01		0	0
GCA_947481025.1	RH-27jun17-212	Methylococcaceae bacterium					RH-27jun17-212			Contig	2022-12-04	CANKFA01		0	0
GCA_947481205.1	RH-9nov16-160	Methylococcaceae bacterium					RH-9nov16-160			Contig	2022-12-04	CANKFN01		0	0
GCA_947483305.1	TH-Jun18-167	Methylococcaceae bacterium					TH-Jun18-167			Contig	2022-12-04	CANKMN01		0	0
GCA_947483785.1	RH-9nov16-52	Methylococcaceae bacterium					RH-9nov16-52			Contig	2022-12-04	CANKNB01		0	0
GCA_947483805.1	RH-9nov16-264	Methylococcaceae bacterium					RH-9nov16-264			Contig	2022-12-04	CANKMP01		1	0
GCA_947484015.1	RH-9nov16-300	Methylococcaceae bacterium					RH-9nov16-300			Contig	2022-12-04	CANKOG01		0	0
GCA_947484105.1	RH-9nov16-326	Methylococcaceae bacterium					RH-9nov16-326			Contig	2022-12-04	CANKON01		0	0
GCA_947484165.1	RH-9nov16-384	Methylococcaceae bacterium					RH-9nov16-384			Contig	2022-12-04	CANKOR01		1	0
GCA_947484305.1	RH-9nov16-333	Methylococcaceae bacterium					RH-9nov16-333			Contig	2022-12-04	CANKPA01		0	0
GCA_947485635.1	TH-Jun18-187	Methylococcaceae bacterium					TH-Jun18-187			Contig	2022-12-04	CANKSH01		0	0
GCA_947491995.1	ZH-15may19-291	Methylococcaceae bacterium					ZH-15may19-291			Contig	2022-12-04	CANLOH01		0	0
GCA_947492655.1	ZH-15may19-1	Methylococcaceae bacterium					ZH-15may19-1			Contig	2022-12-04	CANLPI01		0	0
GCA_947495105.1	ZE-Oct18-89	Methylococcaceae bacterium					ZE-Oct18-89			Contig	2022-12-04	CANLYF01		0	1
GCA_947495895.1	ZH-13may13-7	Methylococcaceae bacterium					ZH-13may13-7			Contig	2022-12-04	CANMAS01		0	0
GCA_947502315.1	ZH-3nov15-107	Methylococcaceae bacterium					ZH-3nov15-107			Contig	2022-12-04	CANMZF01		0	0
GCA_947503165.1	ZH-15may19-70	Methylococcaceae bacterium					ZH-15may19-70			Contig	2022-12-04	CANNEH01		0	1
GCA_947504405.1	ZH-Oct18-68	Methylococcaceae bacterium					ZH-Oct18-68			Contig	2022-12-04	CANNHB01		0	0
GCA_947504475.1	ZH-Oct18-94	Methylococcaceae bacterium					ZH-Oct18-94			Contig	2022-12-04	CANNIC01		0	1
GCA_947504485.1	ZH-Oct18-61	Methylococcaceae bacterium					ZH-Oct18-61			Contig	2022-12-04	CANNIF01		0	1
GCA_947504825.1	ZH-Oct18-71	Methylococcaceae bacterium					ZH-Oct18-71			Contig	2022-12-04	CANNIK01		0	0
GCA_947504935.1	ZH-Oct18-97	Methylococcaceae bacterium					ZH-Oct18-97			Contig	2022-12-04	CANNHX01		0	0
GCA_947504965.1	ZH-Oct18-56	Methylococcaceae bacterium					ZH-Oct18-56			Contig	2022-12-04	CANNLK01		0	0
GCA_947504985.1	ZH-Oct18-76	Methylococcaceae bacterium					ZH-Oct18-76			Contig	2022-12-04	CANNKH01		1	1
GCA_947505045.1	ZH-Jul18-136	Methylococcaceae bacterium					ZH-Jul18-136			Contig	2022-12-04	CANNJA01		0	0
GCA_947505055.1	ZH-Oct18-58	Methylococcaceae bacterium					ZH-Oct18-58			Contig	2022-12-04	CANNLO01		0	0
GCA_947505105.1	ZH-Oct18-51	Methylococcaceae bacterium					ZH-Oct18-51			Contig	2022-12-04	CANNKG01		0	0
GCA_947506055.1	ZH-Oct18-22	Methylococcaceae bacterium					ZH-Oct18-22			Contig	2022-12-04	CANNNL01		0	0
GCA_947506075.1	ZH-Oct18-35	Methylococcaceae bacterium					ZH-Oct18-35			Contig	2022-12-04	CANNNN01		0	0
GCA_947506155.1	ZH-Oct18-38	Methylococcaceae bacterium					ZH-Oct18-38			Contig	2022-12-04	CANNNV01		0	0
GCA_947508045.1	RH-9nov16-163	Methylococcaceae bacterium					RH-9nov16-163			Contig	2022-12-04	CANNQK01		0	0
GCA_949769195.1	strumpshaw02	Methylocaldum szegediense					Msz(Nor)		Annotation submitted by university of east anglia	Complete Genome	2023-03-31		2	0	0
GCA_949769275.1	strumpshaw01	Methylococcus capsulatus					Mc(Nor)		Annotation submitted by university of east anglia	Complete Genome	2023-03-31		1	0	1
GCA_963664935.1	odGeoParv2.Methylococcales_1.1	Methylococcales bacterium					6b98c4a4-d9d8-4516-b822-97e2a8b70ebf			Complete Genome	2023-11-17		7	0	0
GCA_963682125.1	xbBatBroo1.Methyloprofundus_sp_1.1	Methyloprofundus sp.					96d63388-5640-4ae1-9c1f-8b6c0c049979			Complete Genome	2023-12-05		1	0	0
GCA_963869935.1	ena-yuan-GCF_001312345.1	Methylogaea oryzae JCM 16910					ena-yuan-GCF_001312345.1			Contig	2024-03-03	CAWMSY01		0	0
GCA_963923135.1	SRR1522971_concoct_97_1705335395	uncultured Methylococcaceae bacterium					SRR1522971_concoct_97_1705335395			Contig	2024-01-17	CAWUNV01		0	0
GCA_963923255.1	SRR1522973_concoct_192_1705335409	uncultured Methylococcaceae bacterium					SRR1522973_concoct_192_1705335409			Contig	2024-01-17	CAWULZ01		0	0
GCA_963923865.1	SRR1514963_concoct_40_1705335403	uncultured Methylococcaceae bacterium					SRR1514963_concoct_40_1705335403			Contig	2024-01-17	CAWUNM01		0	0
GCA_963923905.1	SRR1522971_concoct_76_1705335399	uncultured Methylocucumis sp.					SRR1522971_concoct_76_1705335399			Contig	2024-01-17	CAWUNX01		0	0
GCA_963976825.1	ERR2762130_binner12_Refined_33	uncultured Methylococcaceae bacterium					ERR2762130_binner12_Refined_33			Contig	2024-03-10	CAXBLQ01		0	0
GCA_963979415.1	SRR3719364_concoct_52	uncultured Methylococcales bacterium					SRR3719364_concoct_52			Contig	2024-03-10	CAXBWS01		0	0
GCA_963981185.1	SRR3719645_binner13_Refined_7	uncultured Methylococcales bacterium					SRR3719645_binner13_Refined_7			Contig	2024-03-10	CAXCEE01		0	0
GCA_963981505.1	SRR3724365_binner123_Refined_13	uncultured Methylococcales bacterium					SRR3724365_binner123_Refined_13			Contig	2024-03-10	CAXCEI01		0	0
GCA_964023245.1	Mccossyra	Candidatus Methylocalor cossyra					MeCH1-AG		Annotation submitted by Radboud University Nijmegen, Microbiology, Heyendaalseweg 135, Netherlands	Complete Genome	2024-04-10		2	0	1
GCA_964201015.1	GH-07nov19-47	Methylovulum sp.					GH-07nov19-47			Contig	2024-07-25	CAXNCZ01		0	1
GCA_964201605.1	GH-07nov19-319	Methylovulum sp.					GH-07nov19-319			Contig	2024-07-25	CAXNEQ01		0	1
GCA_964202005.1	GH-07nov19-200	Methylobacter sp.					GH-07nov19-200			Contig	2024-07-25	CAXNGX01		0	0

## Sheet: Table_S3_gene_annotations_DRAM
Gene name	Present_Absent_MAG1	Hit_Number_MAG1	Hits_MAG1	Present_Absent_MAG10	Hit_Number_MAG10	Hits_MAG10	Present_Absent_MAG11	Hit_Number_MAG11	Hits_MAG11	Present_Absent_MAG12	Hit_Number_MAG12	Hits_MAG12	Present_Absent_MAG13	Hit_Number_MAG13	Hits_MAG13	Present_Absent_MAG14	Hit_Number_MAG14	Hits_MAG14	Present_Absent_MAG15	Hit_Number_MAG15	Hits_MAG15	Present_Absent_MAG16	Hit_Number_MAG16	Hits_MAG16	Present_Absent_MAG17	Hit_Number_MAG17	Hits_MAG17	Present_Absent_MAG18	Hit_Number_MAG18	Hits_MAG18	Present_Absent_MAG19	Hit_Number_MAG19	Hits_MAG19	Present_Absent_MAG2	Hit_Number_MAG2	Hits_MAG2	Present_Absent_MAG20	Hit_Number_MAG20	Hits_MAG20	Present_Absent_MAG21	Hit_Number_MAG21	Hits_MAG21	Present_Absent_MAG22	Hit_Number_MAG22	Hits_MAG22	Present_Absent_MAG23	Hit_Number_MAG23	Hits_MAG23	Present_Absent_MAG24
	M. tundripaludum SV96	M. tundripaludum SV96	M. tundripaludum SV96	M. tundripaludum OWC-G53F	M. tundripaludum OWC-G53F	M. tundripaludum OWC-G53F	M. tundripaludum OWC-DMM	M. tundripaludum OWC-DMM	M. tundripaludum OWC-DMM	Candidatus M. oryzae KRF1	Candidatus M. oryzae KRF1	Candidatus M. oryzae KRF1	M. sp. DP16D_bin.19	M. sp. DP16D_bin.19	M. sp. DP16D_bin.19	M. sp. FW305_bin.9	M. sp. FW305_bin.9	M. sp. FW305_bin.9	M. tundripaludum Bin_16_1	M. tundripaludum Bin_16_1	M. tundripaludum Bin_16_1	M. sp. BlB1	M. sp. BlB1	M. sp. BlB1	M. tundripaludum Tobar13m-G39	M. tundripaludum Tobar13m-G39	M. tundripaludum Tobar13m-G39	M. sp. S3L5C	M. sp. S3L5C	M. sp. S3L5C	M. tundripaludum SO_2017_LW4 bin 69	M. tundripaludum SO_2017_LW4 bin 69	M. tundripaludum SO_2017_LW4 bin 69	M. marinus A45	M. marinus A45	M. marinus A45	M. sp. B4-02	M. sp. B4-02	M. sp. B4-02	M. psychrophilus Z-0021	M. psychrophilus Z-0021	M. psychrophilus Z-0021	M. sp. LacPavin_0818_WC45_MAG_43_7	M. sp. LacPavin_0818_WC45_MAG_43_7	M. sp. LacPavin_0818_WC45_MAG_43_7	M. sp. LacPavin_0419_WC53_MAG_49_11	M. sp. LacPavin_0419_WC53_MAG_49_11	M. sp. LacPavin_0419_WC53_MAG_49_11	M. sp. YRD-M1
(1->4)-alpha-D-glucan 1-alpha-D-glucosylmutase [EC:5.4.99.15]	Present	1	c_000000000001_541	NA	NA	NA	Present	1	c_000000000015_51	Present	1	c_000000000121_10	NA	NA	NA	Present	1	c_000000000091_3	Present	1	c_000000000248_2	NA	NA	NA	NA	NA	NA	Present	1	c_000000000001_3914	NA	NA	NA	Present	1	c_000000000001_3982	Present	1	c_000000000025_9	Present	1	c_000000000109_3	NA	NA	NA	NA	NA	NA	Present
(3R)-3-[(carboxylmethyl)amino]fatty acid synthase [EC:4.3.2.11]	NA	NA	NA	NA	NA	NA	NA	NA	NA	Present	1	c_000000000093_22	NA	NA	NA	NA	NA	NA	NA	NA	NA	Present	1	c_000000000147_25	NA	NA	NA	NA	NA	NA	NA	NA	NA	Present	1	c_000000000001_723	Present	1	c_000000000065_82	NA	NA	NA	NA	NA	NA	NA	NA	NA	Present
(4-(4-[2-(gamma-L-glutamylamino)ethyl]phenoxymethyl)furan-2-yl)methanamine synthase [EC:2.5.1.131]	Present	1	c_000000000003_74	Present	1	c_000000000005_74	Present	1	c_000000000007_284	Present	1	c_000000000053_2	Present	1	c_000000000133_10	Present	1	c_000000000018_3	Present	1	c_000000000217_17	Present	1	c_000000000146_9	Present	1	c_000000000006_63	Present	1	c_000000000001_1763	Present	1	c_000000000015_30	Present	1	c_000000000001_4176	Present	1	c_000000000036_20	Present	1	c_000000000068_52	Present	1	c_000000000436_12	Present	1	c_000000000055_33	Present
(4S)-4-hydroxy-5-phosphonooxypentane-2,3-dione isomerase [EC:5.3.1.32]	NA	NA	NA	Present	1	c_000000000002_48	NA	NA	NA	Present	1	c_000000000085_28	Present	1	c_000000000080_57	Present	1	c_000000000136_2	NA	NA	NA	NA	NA	NA	Present	1	c_000000000004_96	NA	NA	NA	Present	1	c_000000000008_42	NA	NA	NA	NA	NA	NA	NA	NA	NA	NA	NA	NA	Present	1	c_000000000118_11	NA
(5-formylfuran-3-yl)methyl phosphate synthase [EC:4.2.3.153]	Present	1	c_000000000003_196	Present	1	c_000000000008_76	Present	1	c_000000000007_74	Present	1	c_000000000069_10	Present	1	c_000000000034_12	Present	1	c_000000000122_53	Present	1	c_000000000415_5	Present	1	c_000000000211_6	Present	1	c_000000000028_49	Present	1	c_000000000001_1986	Present	1	c_000000000035_87	Present	1	c_000000000001_4040	Present	1	c_000000000025_72	Present	1	c_000000000079_35	Present	1	c_000000000341_12	Present	1	c_000000000115_40	Present
(6-4)DNA photolyase [EC:4.1.99.13]	NA	NA	NA	NA	NA	NA	NA	NA	NA	NA	NA	NA	NA	NA	NA	NA	NA	NA	NA	NA	NA	NA	NA	NA	NA	NA	NA	Present	1	c_000000000001_2268	NA	NA	NA	NA	NA	NA	NA	NA	NA	Present	1	c_000000000009_3	NA	NA	NA	NA	NA	NA	NA
(E)-4-hydroxy-3-methylbut-2-enyl-diphosphate synthase [EC:1.17.7.1 1.17.7.3]	Present	1	c_000000000002_1093	Present	1	c_000000000027_1	Present	1	c_000000000006_89	Present	1	c_000000000042_16	Present	1	c_000000000025_6	Present	1	c_000000000006_23	Present	1	c_000000000153_1	Present	1	c_000000000150_46	Present	1	c_000000000040_53	Present	2	c_000000000001_1987, c_000000000001_2358	Present	1	c_000000000060_99	Present	1	c_000000000001_478	Present	1	c_000000000032_191	Present	1	c_000000000079_36	Present	2	c_000000000066_1, c_000000000072_1	Present	1	c_000000000041_70	Present
(R)-2-hydroxyacyl-CoA dehydratese activating ATPase [EC:5.6.1.9]	NA	NA	NA	NA	NA	NA	NA	NA	NA	NA	NA	NA	NA	NA	NA	NA	NA	NA	NA	NA	NA	NA	NA	NA	NA	NA	NA	NA	NA	NA	NA	NA	NA	NA	NA	NA	NA	NA	NA	NA	NA	NA	NA	NA	NA	NA	NA	NA	NA
(R)-citramalate synthase [EC:2.3.3.21]	Present	1	c_000000000002_186	Present	1	c_000000000006_97	Present	1	c_000000000016_30	Present	1	c_000000000077_22	Present	1	c_000000000032_4	Present	1	c_000000000094_19	Present	1	c_000000000405_6	NA	NA	NA	Present	1	c_000000000032_53	Present	1	c_000000000001_1086	Present	1	c_000000000073_31	NA	NA	NA	NA	NA	NA	Present	1	c_000000000126_7	NA	NA	NA	Present	1	c_000000000005_65	NA
(S)-2-hydroxyglutarate dehydrogenase [EC:1.1.5.13]	Present	1	c_000000000002_815	NA	NA	NA	Present	1	c_000000000005_176	NA	NA	NA	NA	NA	NA	NA	NA	NA	Present	1	c_000000000299_4	NA	NA	NA	NA	NA	NA	NA	NA	NA	NA	NA	NA	NA	NA	NA	NA	NA	NA	NA	NA	NA	NA	NA	NA	NA	NA	NA	NA
[acyl-carrier-protein] S-malonyltransferase [EC:2.3.1.39]	Present	4	c_000000000001_791, c_000000000002_608, c_000000000002_612, c_000000000002_617	Present	1	c_000000000010_89	Present	4	c_000000000003_166, c_000000000005_2, c_000000000009_134, c_000000000009_138	Present	1	c_000000000095_12	Present	3	c_000000000017_2, c_000000000042_16, c_000000000126_2	Present	3	c_000000000073_14, c_000000000110_36, c_000000000110_37	Present	3	c_000000000314_11, c_000000000427_1, c_000000000427_2	Present	1	c_000000000183_42	Present	1	c_000000000019_44	Present	1	c_000000000001_1346	Present	1	c_000000000034_19	Present	1	c_000000000001_3923	Present	1	c_000000000068_21	Present	1	c_000000000082_11	Present	1	c_000000000197_1	Present	1	c_000000000088_24	Present
[CysO sulfur-carrier protein]-S-L-cysteine hydrolase [EC:3.13.1.6]	Present	1	c_000000000001_1316	Present	1	c_000000000003_197	Present	1	c_000000000002_305	Present	1	c_000000000101_11	Present	1	c_000000000007_18	Present	1	c_000000000108_45	Present	1	c_000000000202_15	Present	1	c_000000000011_10	Present	1	c_000000000010_12	NA	NA	NA	NA	NA	NA	Present	1	c_000000000001_2110	Present	1	c_000000000098_53	NA	NA	NA	NA	NA	NA	NA	NA	NA	Present
[glutamine synthetase] adenylyltransferase / [glutamine synthetase]-adenylyl-L-tyrosine phosphorylase [EC:2.7.7.42 2.7.7.89]	Present	1	c_000000000001_1861	Present	1	c_000000000007_129	Present	1	c_000000000001_662	Present	1	c_000000000093_42	Present	1	c_000000000131_6	Present	1	c_000000000151_153	Present	1	c_000000000060_4	Present	1	c_000000000111_73	Present	1	c_000000000027_23	Present	1	c_000000000001_690	Present	1	c_000000000043_12	Present	1	c_000000000001_1237	NA	NA	NA	Present	1	c_000000000022_68	Present	1	c_000000000332_11	Present	1	c_000000000090_13	Present
[NiFe] hydrogenase diaphorase moiety large subunit [EC:1.12.1.2]	Present	1	c_000000000001_1474	Present	1	c_000000000004_42	Present	1	c_000000000002_449	Present	1	c_000000000086_18	Present	1	c_000000000118_150	Present	1	c_000000000109_14	Present	1	c_000000000526_2	Present	1	c_000000000111_151	Present	1	c_000000000044_160	Present	1	c_000000000001_4187	Present	1	c_000000000091_45	Present	1	c_000000000001_1156	Present	1	c_000000000109_78	Present	1	c_000000000092_10	Present	1	c_000000000367_24	Present	1	c_000000000053_48	Present
[NiFe] hydrogenase diaphorase moiety small subunit [EC:1.12.1.2]	Present	1	c_000000000001_1473	Present	1	c_000000000004_43	Present	1	c_000000000002_448	Present	1	c_000000000086_17	Present	1	c_000000000118_149	Present	1	c_000000000109_13	NA	NA	NA	Present	1	c_000000000111_152	Present	1	c_000000000044_159	Present	1	c_000000000001_4188	Present	1	c_000000000091_44	Present	1	c_000000000001_1155	Present	1	c_000000000109_77	Present	1	c_000000000092_11	NA	NA	NA	Present	1	c_000000000053_47	Present
[protein-PII] uridylyltransferase [EC:2.7.7.59]	Present	1	c_000000000001_732	Present	1	c_000000000010_123	Present	1	c_000000000003_221	Present	1	c_000000000099_37	Present	1	c_000000000079_40	Present	1	c_000000000065_11	Present	1	c_000000000225_12	Present	1	c_000000000216_37	Present	1	c_000000000019_78	Present	1	c_000000000001_102	Present	1	c_000000000079_6	Present	1	c_000000000001_867	Present	1	c_000000000032_53	Present	1	c_000000000071_34	Present	1	c_000000000017_4	Present	1	c_000000000090_41	Present
[ribosomal protein S18]-alanine N-acetyltransferase [EC:2.3.1.266]	Present	2	c_000000000001_30, c_000000000002_10	Present	2	c_000000000004_203, c_000000000018_57	Present	2	c_000000000005_258, c_000000000009_53	Present	2	c_000000000081_53, c_000000000115_107	Present	2	c_000000000070_26, c_000000000116_5	Present	2	c_000000000032_41, c_000000000109_7	Present	1	c_000000000453_3	Present	2	c_000000000150_32, c_000000000184_18	Present	2	c_000000000018_49, c_000000000030_6	Present	2	c_000000000001_222, c_000000000001_3061	Present	1	c_000000000002_12	Present	2	c_000000000001_464, c_000000000001_2311	Present	2	c_000000000026_78, c_000000000042_10	Present	2	c_000000000068_205, c_000000000093_13	Present	2	c_000000000133_25, c_000000000148_11	Present	2	c_000000000028_38, c_000000000118_44	Present
[ribosomal protein S5]-alanine N-acetyltransferase [EC:2.3.1.267]	NA	NA	NA	NA	NA	NA	NA	NA	NA	NA	NA	NA	NA	NA	NA	NA	NA	NA	NA	NA	NA	Present	1	c_000000000166_35	NA	NA	NA	Present	1	c_000000000001_2828	NA	NA	NA	Present	2	c_000000000001_1590, c_000000000001_1824	NA	NA	NA	NA	NA	NA	NA	NA	NA	NA	NA	NA	NA
1-acyl-sn-glycerol-3-phosphate acyltransferase [EC:2.3.1.51]	Present	1	c_000000000002_849	Present	1	c_000000000003_67	Present	1	c_000000000005_208	Present	2	c_000000000079_36, c_000000000081_38	Present	1	c_000000000003_15	Present	2	c_000000000017_55, c_000000000051_4	Present	1	c_000000000093_12	Present	1	c_000000000111_225	Present	1	c_000000000036_59	Present	1	c_000000000001_2564	Present	1	c_000000000090_47	Present	1	c_000000000001_1098	Present	1	c_000000000109_26	Present	1	c_000000000111_10	Present	1	c_000000000296_3	Present	1	c_000000000055_68	Present
1-aminocyclopropane-1-carboxylate deaminase [EC:3.5.99.7]	Present	1	c_000000000001_609	Present	1	c_000000000014_69	Present	1	c_000000000003_352	Present	1	c_000000000071_14	Present	1	c_000000000120_16	Present	1	c_000000000065_17	Present	1	c_000000000334_6	Present	1	c_000000000157_2	Present	1	c_000000000031_16	Present	1	c_000000000001_1978	Present	1	c_000000000021_16	Present	1	c_000000000001_4031	Present	1	c_000000000025_63	Present	1	c_000000000079_27	Present	1	c_000000000167_9	Present	1	c_000000000114_49	Present
1-deoxy-D-xylulose-5-phosphate reductoisomerase [EC:1.1.1.267]	Present	1	c_000000000001_740	Present	1	c_000000000010_115	Present	1	c_000000000003_213	Present	1	c_000000000099_29	Present	1	c_000000000079_32	Present	1	c_000000000065_3	Present	1	c_000000000225_4	Present	1	c_000000000216_29	Present	1	c_000000000019_70	Present	1	c_000000000001_93	Present	1	c_000000000034_45	Present	1	c_000000000001_859	Present	1	c_000000000032_45	Present	1	c_000000000071_42	Present	1	c_000000000313_5	Present	1	c_000000000090_33	Present
1-deoxy-D-xylulose-5-phosphate synthase [EC:2.2.1.7]	Present	1	c_000000000001_676	Present	1	c_000000000008_60	Present	1	c_000000000003_267	Present	1	c_000000000089_64	Present	1	c_000000000121_19	Present	1	c_000000000074_2	Present	1	c_000000000056_10	NA	NA	NA	Present	1	c_000000000028_33	Present	2	c_000000000001_2530, c_000000000001_2541	Present	1	c_000000000035_103	Present	2	c_000000000001_3688, c_000000000001_3700	Present	2	c_000000000043_30, c_000000000043_43	NA	NA	NA	Present	1	c_000000000143_6	Present	1	c_000000000130_13	Present
1-phosphatidylinositol phosphodiesterase [EC:4.6.1.13]	NA	NA	NA	NA	NA	NA	NA	NA	NA	NA	NA	NA	NA	NA	NA	NA	NA	NA	NA	NA	NA	NA	NA	NA	NA	NA	NA	NA	NA	NA	NA	NA	NA	NA	NA	NA	NA	NA	NA	NA	NA	NA	NA	NA	NA	NA	NA	NA	NA
1,2-diacylglycerol 3-alpha-glucosyltransferase [EC:2.4.1.337]	NA	NA	NA	NA	NA	NA	NA	NA	NA	NA	NA	NA	NA	NA	NA	NA	NA	NA	NA	NA	NA	Present	1	c_000000000147_16	NA	NA	NA	NA	NA	NA	NA	NA	NA	NA	NA	NA	NA	NA	NA	NA	NA	NA	NA	NA	NA	NA	NA	NA	Present
1,2-dihydroxy-3-keto-5-methylthiopentene dioxygenase [EC:1.13.11.53 1.13.11.54]	Present	1	c_000000000001_1962	Present	1	c_000000000001_385	Present	1	c_000000000001_581	Present	1	c_000000000040_6	Present	1	c_000000000015_36	Present	1	c_000000000151_134	Present	1	c_000000000142_16	Present	1	c_000000000110_28	Present	1	c_000000000050_27	Present	1	c_000000000001_927	Present	1	c_000000000026_7	Present	1	c_000000000001_1358	Present	1	c_000000000076_110	Present	1	c_000000000070_12	NA	NA	NA	Present	1	c_000000000134_12	Present
1,4-alpha-glucan branching enzyme [EC:2.4.1.18]	Present	3	c_000000000001_385, c_000000000001_391, c_000000000001_547	Present	2	c_000000000006_114, c_000000000006_118	Present	3	c_000000000004_288, c_000000000004_293, c_000000000015_46	Present	2	c_000000000092_59, c_000000000098_161	Present	2	c_000000000042_53, c_000000000122_2	Present	3	c_000000000045_8, c_000000000045_12, c_000000000084_61	Present	2	c_000000000064_2, c_000000000463_9	Present	1	c_000000000033_21	Present	2	c_000000000032_26, c_000000000032_30	Present	3	c_000000000001_1388, c_000000000001_3370, c_000000000001_3923	Present	2	c_000000000073_52, c_000000000073_56	Present	1	c_000000000001_800	Present	1	c_000000000065_9	Present	3	c_000000000077_36, c_000000000090_155, c_000000000109_8	Present	2	c_000000000108_6, c_000000000118_11	Present	2	c_000000000052_23, c_000000000055_20	Present
16S rRNA (adenine1518-N6/adenine1519-N6)-dimethyltransferase [EC:2.1.1.182]	Present	1	c_000000000001_22	Present	1	c_000000000013_3	Present	1	c_000000000009_60	Present	1	c_000000000115_114	Present	1	c_000000000122_5	Present	1	c_000000000032_49	Present	1	c_000000000059_5	Present	1	c_000000000088_31	Present	1	c_000000000009_25	Present	1	c_000000000001_1663	Present	1	c_000000000024_5	Present	1	c_000000000001_2371	Present	1	c_000000000087_48	Present	1	c_000000000101_131	Present	1	c_000000000148_3	Present	1	c_000000000047_40	Present
16S rRNA (cytidine1402-2'-O)-methyltransferase [EC:2.1.1.198]	Present	1	c_000000000001_1494	Present	1	c_000000000004_23	Present	1	c_000000000002_468	Present	1	c_000000000086_38	NA	NA	NA	Present	1	c_000000000109_33	Present	1	c_000000000002_1	Present	1	c_000000000111_132	Present	1	c_000000000044_179	Present	1	c_000000000001_1394	Present	1	c_000000000092_11	Present	1	c_000000000001_1175	Present	1	c_000000000109_98	Present	1	c_000000000090_148	Present	1	c_000000000367_5	Present	1	c_000000000053_67	Present
16S rRNA (cytosine1402-N4)-methyltransferase [EC:2.1.1.199]	Present	1	c_000000000001_1491	Present	1	c_000000000004_25	Present	1	c_000000000002_466	Present	1	c_000000000086_35	Present	1	c_000000000118_167	Present	1	c_000000000109_31	Present	1	c_000000000310_18	Present	1	c_000000000111_134	Present	1	c_000000000044_177	Present	1	c_000000000001_1396	Present	1	c_000000000092_9	Present	1	c_000000000001_1173	Present	1	c_000000000109_95	Present	1	c_000000000090_145	Present	1	c_000000000367_7	Present	1	c_000000000053_65	Present
16S rRNA (cytosine967-C5)-methyltransferase [EC:2.1.1.176]	Present	1	c_000000000002_672	Present	1	c_000000000009_36	Present	1	c_000000000005_54	Present	1	c_000000000074_35	Present	1	c_000000000088_31	Present	1	c_000000000043_16	NA	NA	NA	Present	1	c_000000000077_54	Present	1	c_000000000021_38	Present	1	c_000000000001_435	Present	1	c_000000000027_16	Present	1	c_000000000001_2223	Present	1	c_000000000048_10	Present	1	c_000000000112_66	Present	1	c_000000000123_5	Present	1	c_000000000115_10	Present
16S rRNA (guanine1207-N2)-methyltransferase [EC:2.1.1.172]	NA	NA	NA	NA	NA	NA	NA	NA	NA	NA	NA	NA	NA	NA	NA	NA	NA	NA	NA	NA	NA	NA	NA	NA	NA	NA	NA	NA	NA	NA	NA	NA	NA	NA	NA	NA	NA	NA	NA	NA	NA	NA	NA	NA	NA	NA	NA	NA	NA
16S rRNA (guanine1516-N2)-methyltransferase [EC:2.1.1.242]	Present	1	c_000000000003_260	Present	1	c_000000000005_218	Present	1	c_000000000007_18	Present	1	c_000000000109_66	Present	1	c_000000000100_30	Present	1	c_000000000138_1	Present	1	c_000000000138_15	Present	1	c_000000000099_18	Present	1	c_000000000040_155	Present	1	c_000000000001_1272	Present	1	c_000000000060_50	Present	1	c_000000000001_3671	Present	1	c_000000000040_59	Present	1	c_000000000055_57	Present	1	c_000000000405_8	Present	1	c_000000000052_4	Present
16S rRNA (guanine527-N7)-methyltransferase [EC:2.1.1.170]	Present	1	c_000000000001_2091	Present	1	c_000000000001_346	Present	1	c_000000000001_489	Present	1	c_000000000072_29	Present	1	c_000000000139_7	Present	1	c_000000000038_13	Present	1	c_000000000079_7	Present	1	c_000000000196_7	Present	1	c_000000000043_38	Present	1	c_000000000001_1256	Present	1	c_000000000026_44	Present	1	c_000000000001_1684	Present	1	c_000000000049_20	Present	1	c_000000000055_74	Present	1	c_000000000337_9	Present	1	c_000000000027_3	Present
16S rRNA (guanine966-N2)-methyltransferase [EC:2.1.1.171]	Present	1	c_000000000002_583	Present	1	c_000000000009_60	Present	1	c_000000000009_107	Present	1	c_000000000113_4	Present	1	c_000000000090_3	Present	1	c_000000000073_68	Present	1	c_000000000066_10	Present	1	c_000000000077_70	Present	1	c_000000000021_12	Present	1	c_000000000001_3344	Present	1	c_000000000027_40	Present	1	c_000000000001_2203	Present	1	c_000000000048_31	Present	1	c_000000000075_26	Present	1	c_000000000132_8	Present	1	c_000000000080_6	Present
16S rRNA (uracil1498-N3)-methyltransferase [EC:2.1.1.193]	Present	1	c_000000000001_1582	Present	1	c_000000000001_155	Present	1	c_000000000002_551	Present	1	c_000000000119_80	Present	1	c_000000000118_34	Present	1	c_000000000092_16	Present	1	c_000000000154_2	Present	1	c_000000000066_59	Present	1	c_000000000007_55	Present	1	c_000000000001_325	Present	1	c_000000000087_30	Present	1	c_000000000001_1911	Present	1	c_000000000022_22	Present	1	c_000000000119_15	Present	1	c_000000000250_11	Present	1	c_000000000030_7	Present
16S rRNA processing protein RimM	Present	1	c_000000000001_1219	Present	1	c_000000000006_192	Present	1	c_000000000002_223	Present	1	c_000000000078_62	Present	1	c_000000000118_49	Present	1	c_000000000026_7	Present	1	c_000000000242_5	Present	1	c_000000000161_6	Present	1	c_000000000034_20	Present	1	c_000000000001_287	Present	1	c_000000000044_18	Present	1	c_000000000001_940	Present	1	c_000000000032_122	Present	1	c_000000000084_36	Present	1	c_000000000241_11	Present	1	c_000000000009_20	Present
2-[(L-alanin-3-ylcarbamoyl)methyl]-2-hydroxybutanedioate decarboxylase [EC:4.1.1.117]	NA	NA	NA	Present	1	c_000000000002_74	Present	1	c_000000000004_78	Present	1	c_000000000091_19	NA	NA	NA	NA	NA	NA	NA	NA	NA	Present	1	c_000000000099_6	Present	1	c_000000000004_72	NA	NA	NA	Present	1	c_000000000008_18	NA	NA	NA	NA	NA	NA	NA	NA	NA	NA	NA	NA	NA	NA	NA	Present
2-[(L-alanin-3-ylcarbamoyl)methyl]-3-(2-aminoethylcarbamoyl)-2-hydroxypropanoate synthase [EC:6.3.2.55]	NA	NA	NA	Present	1	c_000000000002_76	NA	NA	NA	NA	NA	NA	NA	NA	NA	NA	NA	NA	NA	NA	NA	NA	NA	NA	Present	1	c_000000000004_70	NA	NA	NA	Present	1	c_000000000008_16	NA	NA	NA	NA	NA	NA	NA	NA	NA	NA	NA	NA	NA	NA	NA	NA
2-amino-4-hydroxy-6-hydroxymethyldihydropteridine diphosphokinase [EC:2.7.6.3]	Present	2	c_000000000001_1568, c_000000000001_2383	Present	2	c_000000000001_120, c_000000000001_143	Present	2	c_000000000001_224, c_000000000002_538	Present	2	c_000000000087_61, c_000000000119_68	Present	2	c_000000000088_49, c_000000000118_20	Present	2	c_000000000012_27, c_000000000092_29	Present	2	c_000000000151_2, c_000000000164_17	Present	2	c_000000000011_50, c_000000000066_47	Present	2	c_000000000007_67, c_000000000007_90	Present	2	c_000000000001_337, c_000000000001_506	Present	2	c_000000000058_15, c_000000000087_15	Present	2	c_000000000001_1899, c_000000000001_2066	Present	2	c_000000000022_34, c_000000000098_99	Present	2	c_000000000112_141, c_000000000119_3	Present	2	c_000000000331_8, c_000000000343_3	Present	2	c_000000000006_29, c_000000000132_35	Present
2-aminoadipate transaminase [EC:2.6.1.-]	NA	NA	NA	NA	NA	NA	NA	NA	NA	NA	NA	NA	NA	NA	NA	NA	NA	NA	NA	NA	NA	NA	NA	NA	NA	NA	NA	NA	NA	NA	NA	NA	NA	NA	NA	NA	NA	NA	NA	NA	NA	NA	NA	NA	NA	NA	NA	NA	NA
2-aminoethylphosphonate-pyruvate transaminase [EC:2.6.1.37]	NA	NA	NA	NA	NA	NA	NA	NA	NA	NA	NA	NA	NA	NA	NA	NA	NA	NA	NA	NA	NA	NA	NA	NA	NA	NA	NA	NA	NA	NA	NA	NA	NA	NA	NA	NA	NA	NA	NA	NA	NA	NA	NA	NA	NA	NA	NA	NA	NA
2-C-methyl-D-erythritol 2,4-cyclodiphosphate synthase [EC:4.6.1.12]	Present	1	c_000000000003_9	Present	1	c_000000000016_33	Present	1	c_000000000007_222	Present	1	c_000000000057_30	Present	1	c_000000000080_21	Present	1	c_000000000006_4	Present	1	c_000000000017_4	Present	1	c_000000000033_8	Present	1	c_000000000039_65	Present	1	c_000000000001_665	Present	1	c_000000000062_101	Present	1	c_000000000001_810	Present	1	c_000000000032_9	Present	1	c_000000000099_9	Present	1	c_000000000192_3	Present	1	c_000000000079_18	Present
2-C-methyl-D-erythritol 4-phosphate cytidylyltransferase [EC:2.7.7.60]	Present	1	c_000000000003_8	Present	1	c_000000000016_32	Present	1	c_000000000007_221	Present	1	c_000000000057_29	Present	1	c_000000000080_20	Present	1	c_000000000006_3	Present	1	c_000000000017_5	Present	1	c_000000000033_7	Present	1	c_000000000039_64	Present	1	c_000000000001_666	Present	1	c_000000000062_102	Present	1	c_000000000001_811	Present	1	c_000000000032_10	Present	1	c_000000000099_8	Present	1	c_000000000192_2	Present	1	c_000000000079_17	Present
2-dehydro-3-deoxyphosphogluconate aldolase / (4S)-4-hydroxy-2-oxoglutarate aldolase [EC:4.1.2.14 4.1.3.42]	Present	1	c_000000000001_2434	Present	1	c_000000000001_71	Present	1	c_000000000001_174	Present	1	c_000000000045_7	Present	1	c_000000000041_80	Present	1	c_000000000068_3	Present	1	c_000000000517_6	Present	1	c_000000000161_70	Present	1	c_000000000037_61	Present	1	c_000000000001_2139	Present	1	c_000000000006_12	Present	1	c_000000000001_2710	Present	1	c_000000000120_115	Present	1	c_000000000129_12	NA	NA	NA	Present	1	c_000000000031_5	Present
2-dehydro-3-deoxyphosphooctonate aldolase (KDO 8-P synthase) [EC:2.5.1.55]	Present	1	c_000000000003_5	Present	1	c_000000000016_29	Present	1	c_000000000007_218	Present	1	c_000000000057_26	Present	1	c_000000000080_16	Present	1	c_000000000074_65	Present	1	c_000000000372_3	Present	1	c_000000000033_5	Present	1	c_000000000039_61	Present	1	c_000000000001_670	Present	1	c_000000000062_105	Present	1	c_000000000001_813	Present	1	c_000000000032_12	Present	1	c_000000000099_4	Present	1	c_000000000158_3	Present	1	c_000000000079_13	Present
2-dehydropantoate 2-reductase [EC:1.1.1.169]	Present	1	c_000000000001_1171	Present	1	c_000000000006_142	Present	1	c_000000000002_171	Present	1	c_000000000046_6	Present	1	c_000000000129_21	Present	1	c_000000000134_14	NA	NA	NA	Present	1	c_000000000180_13	Present	1	c_000000000032_2	Present	1	c_000000000001_1778	Present	1	c_000000000073_80	Present	1	c_000000000001_2170	Present	1	c_000000000085_14	Present	1	c_000000000068_68	NA	NA	NA	Present	1	c_000000000111_12	Present
2-haloacid dehalogenase [EC:3.8.1.2]	NA	NA	NA	NA	NA	NA	NA	NA	NA	NA	NA	NA	NA	NA	NA	NA	NA	NA	NA	NA	NA	NA	NA	NA	NA	NA	NA	NA	NA	NA	NA	NA	NA	NA	NA	NA	NA	NA	NA	NA	NA	NA	NA	NA	NA	NA	NA	NA	Present
2-hydroxypropyl-CoM lyase [EC:4.4.1.23]	NA	NA	NA	NA	NA	NA	NA	NA	NA	Present	1	c_000000000099_74	NA	NA	NA	Present	1	c_000000000135_11	NA	NA	NA	NA	NA	NA	NA	NA	NA	NA	NA	NA	NA	NA	NA	NA	NA	NA	NA	NA	NA	NA	NA	NA	NA	NA	NA	NA	NA	NA	NA
2-iminobutanoate/2-iminopropanoate deaminase [EC:3.5.99.10]	Present	1	c_000000000001_2472	Present	1	c_000000000001_30	Present	1	c_000000000001_135	Present	1	c_000000000114_13	Present	1	c_000000000081_29	Present	1	c_000000000141_22	Present	1	c_000000000132_7	Present	1	c_000000000145_31	Present	1	c_000000000037_19	Present	1	c_000000000001_3384	Present	1	c_000000000006_55	Present	1	c_000000000001_2562	Present	1	c_000000000050_34	Present	1	c_000000000077_22	Present	1	c_000000000369_2	Present	1	c_000000000006_7	Present
2-isopropylmalate synthase [EC:2.3.3.13]	Present	1	c_000000000001_32	Present	1	c_000000000018_55	Present	1	c_000000000009_51	Present	2	c_000000000076_23, c_000000000115_105	Present	1	c_000000000070_28	Present	1	c_000000000032_39	Present	1	c_000000000242_1	Present	2	c_000000000164_30, c_000000000184_20	Present	1	c_000000000030_4	Present	1	c_000000000001_220	Present	1	c_000000000002_14	Present	2	c_000000000001_1413, c_000000000001_2313	Present	2	c_000000000026_80, c_000000000077_17	Present	2	c_000000000068_207, c_000000000146_7	Present	1	c_000000000148_13	Present	1	c_000000000028_40	Present
2-methylcitrate dehydratase [EC:4.2.1.79]	NA	NA	NA	NA	NA	NA	NA	NA	NA	NA	NA	NA	NA	NA	NA	NA	NA	NA	NA	NA	NA	NA	NA	NA	NA	NA	NA	NA	NA	NA	NA	NA	NA	NA	NA	NA	NA	NA	NA	NA	NA	NA	NA	NA	NA	NA	NA	NA	NA
2-octaprenyl-6-methoxyphenol hydroxylase [EC:1.14.13.-]	Present	1	c_000000000001_1760	Present	1	c_000000000001_264	Present	1	c_000000000011_37	Present	1	c_000000000082_39	Present	1	c_000000000118_181	Present	1	c_000000000036_31	Present	1	c_000000000310_14	Present	1	c_000000000111_94	Present	1	c_000000000008_54	Present	1	c_000000000001_1311	Present	1	c_000000000014_28	Present	1	c_000000000001_1216	NA	NA	NA	Present	1	c_000000000055_14	Present	1	c_000000000406_2	Present	1	c_000000000085_18	Present
2-oxoglutarate dehydrogenase E1 component [EC:1.2.4.2]	Present	1	c_000000000001_972	Present	1	c_000000000010_21	Present	1	c_000000000003_62	Present	1	c_000000000058_5	Present	1	c_000000000135_23	Present	1	c_000000000138_15	Present	1	c_000000000489_7	Present	1	c_000000000149_6	Present	1	c_000000000039_13	Present	1	c_000000000001_2911	Present	1	c_000000000063_10	Present	1	c_000000000001_3712	Present	1	c_000000000043_56	Present	1	c_000000000097_10	Present	1	c_000000000061_8	Present	1	c_000000000033_12	Present
2-oxoglutarate dehydrogenase E2 component (dihydrolipoamide succinyltransferase) [EC:2.3.1.61]	Present	1	c_000000000001_971	Present	1	c_000000000010_22	Present	1	c_000000000003_63	Present	1	c_000000000058_4	Present	1	c_000000000135_24	Present	1	c_000000000138_14	Present	1	c_000000000489_6	Present	1	c_000000000149_5	Present	1	c_000000000039_12	Present	1	c_000000000001_2912	Present	1	c_000000000063_9	Present	1	c_000000000001_3711	Present	1	c_000000000043_55	Present	1	c_000000000097_9	Present	1	c_000000000061_7	Present	1	c_000000000033_13	Present
2-oxoisovalerate dehydrogenase E1 component [EC:1.2.4.4]	NA	NA	NA	NA	NA	NA	NA	NA	NA	NA	NA	NA	NA	NA	NA	NA	NA	NA	NA	NA	NA	NA	NA	NA	NA	NA	NA	NA	NA	NA	NA	NA	NA	NA	NA	NA	NA	NA	NA	NA	NA	NA	NA	NA	NA	NA	NA	NA	NA
2-polyprenyl-6-hydroxyphenyl methylase / 3-demethylubiquinone-9 3-methyltransferase [EC:2.1.1.222 2.1.1.64]	Present	1	c_000000000001_2567	Present	1	c_000000000003_248	Present	1	c_000000000001_37	Present	1	c_000000000114_121	Present	1	c_000000000131_14	Present	1	c_000000000040_15	Present	1	c_000000000446_9	Present	1	c_000000000150_132	Present	1	c_000000000010_77	Present	1	c_000000000001_3663	Present	1	c_000000000057_31	Present	1	c_000000000001_600	Present	1	c_000000000011_67	Present	1	c_000000000033_27	Present	1	c_000000000325_8	Present	1	c_000000000031_35	Present
2-polyprenylphenol 6-hydroxylase [EC:1.14.13.240]	Present	1	c_000000000001_1761	Present	1	c_000000000001_265	Present	1	c_000000000011_36	Present	1	c_000000000082_38	Present	1	c_000000000118_182	Present	1	c_000000000036_30	NA	NA	NA	Present	1	c_000000000111_95	Present	1	c_000000000008_55	NA	NA	NA	Present	1	c_000000000014_27	Present	1	c_000000000001_1215	NA	NA	NA	NA	NA	NA	NA	NA	NA	Present	1	c_000000000085_17	Present
2,3-bisphosphoglycerate-independent phosphoglycerate mutase [EC:5.4.2.12]	Present	1	c_000000000002_1263	Present	1	c_000000000002_284	Present	1	c_000000000003_5	Present	2	c_000000000076_24, c_000000000082_22	Present	1	c_000000000074_10	Present	1	c_000000000029_127	Present	1	c_000000000492_4	Present	1	c_000000000111_167	Present	1	c_000000000017_5	Present	1	c_000000000001_2801	Present	2	c_000000000013_60, c_000000000056_1	Present	1	c_000000000001_1138	Present	1	c_000000000109_63	Present	1	c_000000000116_7	Present	1	c_000000000049_12	Present	1	c_000000000132_103	Present
2,3,4,5-tetrahydropyridine-2,6-dicarboxylate N-succinyltransferase [EC:2.3.1.117]	Present	1	c_000000000001_463	Present	1	c_000000000002_263	Present	1	c_000000000006_38	Present	1	c_000000000085_66	Present	1	c_000000000052_63	Present	1	c_000000000079_9	Present	1	c_000000000097_5	Present	1	c_000000000179_11	Present	1	c_000000000017_26	Present	1	c_000000000001_771	Present	1	c_000000000013_39	Present	1	c_000000000001_3136	Present	1	c_000000000063_15	Present	1	c_000000000076_40	NA	NA	NA	Present	1	c_000000000028_28	Present
2,4-didehydro-3-deoxy-L-rhamnonate hydrolase [EC:3.7.1.26]	NA	NA	NA	Present	1	c_000000000011_147	NA	NA	NA	NA	NA	NA	NA	NA	NA	NA	NA	NA	Present	1	c_000000000264_7	Present	1	c_000000000205_61	NA	NA	NA	NA	NA	NA	Present	1	c_000000000048_78	Present	1	c_000000000001_1758	Present	1	c_000000000070_22	NA	NA	NA	NA	NA	NA	NA	NA	NA	Present
23S rRNA (adenine2030-N6)-methyltransferase [EC:2.1.1.266]	Present	1	c_000000000002_952	Present	1	c_000000000014_40	Present	1	c_000000000004_160	Present	1	c_000000000092_26	Present	1	c_000000000058_19	Present	1	c_000000000053_38	Present	1	c_000000000298_15	Present	1	c_000000000185_17	Present	1	c_000000000031_43	Present	1	c_000000000001_2385	Present	1	c_000000000021_43	Present	1	c_000000000001_3202	Present	1	c_000000000043_160	Present	1	c_000000000044_14	Present	1	c_000000000235_10	Present	1	c_000000000134_20	Present
23S rRNA (adenine2503-C2)-methyltransferase [EC:2.1.1.192]	Present	3	c_000000000001_2620, c_000000000002_32, c_000000000003_207	Present	2	c_000000000004_168, c_000000000008_83	Present	2	c_000000000005_284, c_000000000019_11	Present	2	c_000000000067_9, c_000000000081_14	Present	1	c_000000000062_10	Present	2	c_000000000029_65, c_000000000150_1	Present	1	c_000000000322_7	Present	2	c_000000000163_22, c_000000000211_1	Present	2	c_000000000018_17, c_000000000028_56	Present	2	c_000000000001_1818, c_000000000001_3744	Present	2	c_000000000035_80, c_000000000086_15	Present	2	c_000000000001_2509, c_000000000001_3462	Present	2	c_000000000051_38, c_000000000067_12	Present	2	c_000000000022_73, c_000000000068_113	Present	1	c_000000000076_5	Present	2	c_000000000038_47, c_000000000122_16	Present
23S rRNA (cytosine1962-C5)-methyltransferase [EC:2.1.1.191]	Present	1	c_000000000001_2554	Present	1	c_000000000003_271	Present	1	c_000000000001_52	Present	1	c_000000000114_92	Present	1	c_000000000044_24	Present	1	c_000000000010_16	Present	1	c_000000000459_6	Present	1	c_000000000011_78	Present	1	c_000000000010_97	Present	1	c_000000000001_306	Present	1	c_000000000057_57	Present	1	c_000000000001_2033	Present	1	c_000000000098_132	Present	1	c_000000000084_17	NA	NA	NA	Present	1	c_000000000027_60	Present
23S rRNA (guanine1835-N2)-methyltransferase [EC:2.1.1.174]	Present	1	c_000000000002_576	Present	1	c_000000000009_53	Present	1	c_000000000009_100	Present	1	c_000000000089_10	Present	1	c_000000000049_7	Present	1	c_000000000073_60	NA	NA	NA	Present	1	c_000000000033_42	Present	1	c_000000000021_19	Present	1	c_000000000001_3390	Present	1	c_000000000027_33	Present	1	c_000000000001_779	Present	1	c_000000000065_30	Present	1	c_000000000077_16	Present	1	c_000000000108_10	Present	1	c_000000000004_20	Present
23S rRNA (guanine2069-N7)-methyltransferase / 23S rRNA (guanine2445-N2)-methyltransferase [EC:2.1.1.264 2.1.1.173]	Present	1	c_000000000002_1002	Present	1	c_000000000026_21	Present	1	c_000000000004_200	Present	1	c_000000000041_10	Present	1	c_000000000050_73	Present	1	c_000000000097_4	Present	1	c_000000000148_1	Present	1	c_000000000077_79	Present	1	c_000000000040_22	Present	1	c_000000000001_3336	Present	1	c_000000000060_129	Present	1	c_000000000001_2194	Present	1	c_000000000048_40	Present	1	c_000000000075_18	Present	1	c_000000000160_24	Present	1	c_000000000038_12	Present
23S rRNA (guanine745-N1)-methyltransferase [EC:2.1.1.187]	Present	1	c_000000000001_639	Present	1	c_000000000014_45	Present	1	c_000000000003_309	Present	1	c_000000000092_17	Present	1	c_000000000058_8	Present	1	c_000000000053_42	Present	1	c_000000000315_1	NA	NA	NA	Present	1	c_000000000031_37	Present	1	c_000000000001_4203	Present	1	c_000000000021_38	Present	1	c_000000000001_1793	Present	1	c_000000000089_10	Present	1	c_000000000092_27	Present	1	c_000000000167_21	Present	1	c_000000000134_29	NA
23S rRNA (guanosine2251-2'-O)-methyltransferase [EC:2.1.1.185]	Present	1	c_000000000001_2497	Present	1	c_000000000003_335	Present	1	c_000000000001_110	Present	1	c_000000000114_34	Present	1	c_000000000033_21	Present	1	c_000000000075_32	Present	1	c_000000000442_10	Present	1	c_000000000175_31	Present	1	c_000000000047_35	Present	1	c_000000000001_2505	Present	1	c_000000000057_116	Present	1	c_000000000001_3339	Present	1	c_000000000066_4	Present	1	c_000000000085_24	Present	1	c_000000000409_3	Present	1	c_000000000041_48	Present
23S rRNA (pseudouridine1915-N3)-methyltransferase [EC:2.1.1.177]	Present	1	c_000000000001_2390	Present	1	c_000000000001_113	Present	1	c_000000000001_217	Present	1	c_000000000087_43	Present	1	c_000000000027_29	Present	1	c_000000000012_34	Present	1	c_000000000171_1	Present	1	c_000000000011_46	Present	1	c_000000000007_97	Present	1	c_000000000001_502	Present	1	c_000000000058_8	NA	NA	NA	Present	2	c_000000000098_92, c_000000000098_93	Present	1	c_000000000112_137	Present	1	c_000000000106_5	Present	1	c_000000000134_30	Present
23S rRNA (uracil1939-C5)-methyltransferase [EC:2.1.1.190]	Present	1	c_000000000001_853	Present	1	c_000000000005_162	Present	1	c_000000000003_115	Present	1	c_000000000090_35	Present	1	c_000000000091_4	Present	1	c_000000000069_13	Present	1	c_000000000313_1	Present	1	c_000000000216_78	Present	1	c_000000000002_32	Present	1	c_000000000001_2044	NA	NA	NA	Present	1	c_000000000001_2630	Present	1	c_000000000120_35	Present	1	c_000000000079_91	NA	NA	NA	Present	1	c_000000000052_27	Present
23S rRNA (uridine2552-2'-O)-methyltransferase [EC:2.1.1.166]	Present	1	c_000000000002_126	Present	1	c_000000000002_199	Present	1	c_000000000006_276	Present	1	c_000000000073_29	Present	1	c_000000000001_6	Present	1	c_000000000032_122	Present	1	c_000000000182_5	Present	1	c_000000000149_24	Present	1	c_000000000020_39	Present	1	c_000000000001_191	Present	1	c_000000000050_9	Present	1	c_000000000001_3730	Present	1	c_000000000043_74	Present	1	c_000000000094_12	Present	1	c_000000000433_9	Present	1	c_000000000115_106	Present
23S rRNA pseudouridine1911/1915/1917 synthase [EC:5.4.99.23]	Present	1	c_000000000001_1521	Present	1	c_000000000004_2	Present	1	c_000000000002_494	Present	1	c_000000000086_57	Present	1	c_000000000136_17	Present	1	c_000000000046_50	Present	1	c_000000000229_10	Present	1	c_000000000044_42	Present	1	c_000000000044_198	Present	1	c_000000000001_477	Present	1	c_000000000074_7	Present	1	c_000000000001_1972	Present	1	c_000000000024_39	Present	1	c_000000000112_108	Present	1	c_000000000030_18	Present	1	c_000000000111_60	Present
23S rRNA pseudouridine2605 synthase [EC:5.4.99.22]	Present	1	c_000000000001_2494	Present	1	c_000000000001_3	Present	1	c_000000000001_113	Present	1	c_000000000114_30	Present	1	c_000000000124_14	Present	1	c_000000000040_8	Present	1	c_000000000230_2	Present	1	c_000000000150_138	Present	1	c_000000000023_8	Present	1	c_000000000001_3733	Present	1	c_000000000057_139	Present	1	c_000000000001_608	Present	1	c_000000000011_75	Present	1	c_000000000065_17	Present	1	c_000000000152_14	Present	1	c_000000000025_13	Present
23S rRNA pseudouridine955/2504/2580 synthase [EC:5.4.99.24]	Present	1	c_000000000002_750	Present	1	c_000000000024_16	Present	1	c_000000000005_115	Present	1	c_000000000079_10	Present	1	c_000000000088_55	Present	1	c_000000000051_28	Present	1	c_000000000025_2	Present	1	c_000000000150_40	Present	1	c_000000000021_87	Present	1	c_000000000001_3397	Present	1	c_000000000005_3	Present	1	c_000000000001_472	Present	1	c_000000000042_2	Present	1	c_000000000077_9	Present	1	c_000000000087_4	Present	1	c_000000000015_18	Present
3-(methylthio)propionyl---CoA ligase [EC:6.2.1.44]	NA	NA	NA	NA	NA	NA	NA	NA	NA	NA	NA	NA	NA	NA	NA	NA	NA	NA	NA	NA	NA	NA	NA	NA	NA	NA	NA	NA	NA	NA	NA	NA	NA	NA	NA	NA	NA	NA	NA	NA	NA	NA	NA	NA	NA	NA	NA	NA	NA
3-dehydroquinate dehydratase II [EC:4.2.1.10]	Present	1	c_000000000001_2559	Present	1	c_000000000003_267	Present	1	c_000000000001_47	Present	1	c_000000000114_100	Present	1	c_000000000074_4	Present	1	c_000000000010_12	Present	1	c_000000000459_2	Present	1	c_000000000011_73	Present	1	c_000000000010_93	Present	1	c_000000000001_301	Present	1	c_000000000057_53	NA	NA	NA	Present	1	c_000000000098_127	Present	1	c_000000000084_22	Present	1	c_000000000410_6	Present	1	c_000000000027_64	Present
3-dehydroquinate synthase [EC:4.2.3.4]	Present	1	c_000000000001_1048	Present	1	c_000000000009_149	Present	1	c_000000000002_60	Present	1	c_000000000106_18	Present	1	c_000000000066_12	Present	1	c_000000000155_32	Present	2	c_000000000095_13, c_000000000550_1	Present	1	c_000000000111_182	Present	1	c_000000000033_14	Present	1	c_000000000001_2933	Present	1	c_000000000089_65	Present	1	c_000000000001_1123	Present	1	c_000000000109_47	Present	1	c_000000000098_15	Present	1	c_000000000354_9	Present	1	c_000000000005_39	Present
3-demethoxyubiquinol 3-hydroxylase [EC:1.14.99.60]	Present	1	c_000000000001_730	Present	1	c_000000000010_125	Present	1	c_000000000003_223	Present	1	c_000000000099_39	Present	1	c_000000000068_17	Present	1	c_000000000079_3	NA	NA	NA	Present	1	c_000000000216_39	Present	1	c_000000000019_80	Present	1	c_000000000001_398	Present	1	c_000000000079_8	Present	1	c_000000000001_869	Present	1	c_000000000032_55	Present	1	c_000000000112_30	NA	NA	NA	Present	1	c_000000000049_12	Present
3-deoxy-7-phosphoheptulonate synthase [EC:2.5.1.54]	Present	1	c_000000000001_2300	Present	1	c_000000000011_156	Present	1	c_000000000001_297	Present	1	c_000000000080_36	Present	1	c_000000000118_67	Present	1	c_000000000039_14	Present	1	c_000000000236_13	Present	1	c_000000000205_52	Present	1	c_000000000024_63	Present	1	c_000000000001_749	Present	1	c_000000000048_69	Present	1	c_000000000001_1750	Present	1	c_000000000070_30	Present	1	c_000000000022_8	Present	2	c_000000000356_4, c_000000000356_5	Present	1	c_000000000024_58	Present
3-deoxy-D-manno-octulosonate 8-phosphate phosphatase (KDO 8-P phosphatase) [EC:3.1.3.45]	Present	1	c_000000000001_2405	Present	1	c_000000000001_98	Present	1	c_000000000001_201	Present	1	c_000000000087_30	Present	1	c_000000000003_37	Present	2	c_000000000012_49, c_000000000151_186	Present	2	c_000000000138_12, c_000000000514_2	Present	1	c_000000000077_25	Present	1	c_000000000007_112	Present	1	c_000000000001_2127	Present	1	c_000000000068_9	Present	1	c_000000000001_2252	Present	1	c_000000000026_20	Present	1	c_000000000113_13	Present	1	c_000000000429_5	Present	1	c_000000000012_23	Present
3-deoxy-D-manno-octulosonic-acid transferase [EC:2.4.99.12 2.4.99.13 2.4.99.14 2.4.99.15]	Present	1	c_000000000002_557	Present	1	c_000000000009_92	Present	1	c_000000000009_81	Present	1	c_000000000089_28	Present	1	c_000000000102_23	Present	1	c_000000000032_62	Present	1	c_000000000172_1	Present	1	c_000000000161_49	Present	1	c_000000000042_45	Present	1	c_000000000001_3358	Present	1	c_000000000066_3	Present	1	c_000000000001_2690	Present	1	c_000000000120_95	Present	1	c_000000000077_46	Present	1	c_000000000034_4	Present	1	c_000000000099_22	Present
3-deoxy-manno-octulosonate cytidylyltransferase (CMP-KDO synthetase) [EC:2.7.7.38]	Present	1	c_000000000001_1005	Present	1	c_000000000016_12	Present	1	c_000000000003_31	Present	1	c_000000000094_18	Present	1	c_000000000050_31	Present	1	c_000000000035_8	Present	1	c_000000000112_4	Present	1	c_000000000183_62	Present	1	c_000000000039_44	Present	1	c_000000000001_3428	Present	1	c_000000000062_123	Present	1	c_000000000001_3956	Present	1	c_000000000052_25	Present	1	c_000000000072_38	NA	NA	NA	Present	1	c_000000000119_12	Present
3-hexulose-6-phosphate synthase [EC:4.1.2.43]	Present	1	c_000000000001_1330	Present	1	c_000000000003_210	Present	1	c_000000000002_319	Present	1	c_000000000101_24	Present	1	c_000000000003_53	Present	1	c_000000000043_48	Present	3	c_000000000433_5, c_000000000494_4, c_000000000551_3	Present	1	c_000000000161_78	Present	1	c_000000000010_26	Present	1	c_000000000001_1356	NA	NA	NA	Present	1	c_000000000001_2720	Present	1	c_000000000057_33	Present	1	c_000000000082_21	Present	1	c_000000000002_3	Present	1	c_000000000114_71	Present
3-hydroxyacyl-[acyl-carrier protein] dehydratase / trans-2-decenoyl-[acyl-carrier protein] isomerase [EC:4.2.1.59 5.3.3.14]	Present	1	c_000000000001_669	Present	1	c_000000000002_368	Present	1	c_000000000003_275	Present	1	c_000000000089_55	Present	1	c_000000000002_33	Present	1	c_000000000119_15	Present	1	c_000000000122_5	Present	1	c_000000000142_7	Present	1	c_000000000014_86	Present	1	c_000000000001_411	Present	1	c_000000000056_84	Present	2	c_000000000001_100, c_000000000001_737	Present	1	c_000000000054_114	Present	1	c_000000000112_44	Present	1	c_000000000128_5	Present	1	c_000000000036_15	Present
3-hydroxyacyl-[acyl-carrier-protein] dehydratase [EC:4.2.1.59]	Present	1	c_000000000003_165	Present	1	c_000000000002_122	Present	1	c_000000000007_100	Present	1	c_000000000069_33	Present	1	c_000000000101_9	Present	1	c_000000000074_30	Present	1	c_000000000093_8	Present	1	c_000000000172_91	Present	1	c_000000000004_24	Present	1	c_000000000001_454	Present	1	c_000000000050_86	Present	1	c_000000000001_349	Present	1	c_000000000027_20	Present	1	c_000000000112_85	NA	NA	NA	Present	1	c_000000000005_89	Present
3-hydroxyacyl-CoA dehydrogenase [EC:1.1.1.35]	Present	1	c_000000000002_822	Present	1	c_000000000003_41	Present	1	c_000000000005_183	Present	1	c_000000000083_48	Present	1	c_000000000070_32	Present	1	c_000000000152_16	Present	1	c_000000000193_4	Present	1	c_000000000185_7	Present	1	c_000000000036_33	NA	NA	NA	Present	1	c_000000000090_73	Present	1	c_000000000001_3214	Present	1	c_000000000043_150	NA	NA	NA	NA	NA	NA	NA	NA	NA	Present
3-hydroxybutyrate dehydrogenase [EC:1.1.1.30]	NA	NA	NA	Present	1	c_000000000005_22	NA	NA	NA	NA	NA	NA	NA	NA	NA	NA	NA	NA	NA	NA	NA	NA	NA	NA	Present	1	c_000000000006_10	NA	NA	NA	Present	1	c_000000000039_20	NA	NA	NA	NA	NA	NA	NA	NA	NA	NA	NA	NA	NA	NA	NA	NA
3-hydroxyisobutyrate dehydrogenase [EC:1.1.1.31]	Present	2	c_000000000001_1692, c_000000000002_578	Present	2	c_000000000001_289, c_000000000009_55	Present	2	c_000000000009_102, c_000000000017_39	Present	2	c_000000000084_31, c_000000000089_2	Present	2	c_000000000049_3, c_000000000141_13	Present	2	c_000000000046_64, c_000000000073_62	Present	1	c_000000000110_9	Present	2	c_000000000077_66, c_000000000110_40	Present	2	c_000000000008_78, c_000000000021_17	Present	2	c_000000000001_1341, c_000000000001_1805	Present	2	c_000000000014_4, c_000000000027_35	Present	3	c_000000000001_1376, c_000000000001_1570, c_000000000001_2207	Present	3	c_000000000046_30, c_000000000048_27, c_000000000076_123	Present	2	c_000000000068_100, c_000000000082_6	NA	NA	NA	Present	2	c_000000000004_18, c_000000000046_6	Present
3-isopropylmalate dehydrogenase [EC:1.1.1.85]	Present	1	c_000000000002_885	Present	1	c_000000000004_218	Present	1	c_000000000005_243	Present	1	c_000000000081_66	Present	1	c_000000000014_5	Present	1	c_000000000029_57	Present	1	c_000000000448_9	Present	1	c_000000000161_34	Present	1	c_000000000018_67	Present	1	c_000000000001_1047	Present	1	c_000000000011_53	Present	1	c_000000000001_903	Present	1	c_000000000032_87	Present	1	c_000000000134_90	Present	1	c_000000000020_20	Present	1	c_000000000097_9	Present
3-isopropylmalate/(R)-2-methylmalate dehydratase large subunit [EC:4.2.1.33 4.2.1.35]	Present	1	c_000000000002_184	Present	1	c_000000000006_95	Present	1	c_000000000016_28	Present	1	c_000000000077_26	Present	1	c_000000000032_2	Present	1	c_000000000094_17	Present	1	c_000000000405_2	Present	1	c_000000000161_32	Present	1	c_000000000032_55	Present	1	c_000000000001_1083	Present	1	c_000000000073_29	Present	1	c_000000000001_905	Present	1	c_000000000032_89	Present	1	c_000000000126_10	Present	1	c_000000000118_16	Present	1	c_000000000005_71	Present
3-isopropylmalate/(R)-2-methylmalate dehydratase small subunit [EC:4.2.1.33 4.2.1.35]	Present	1	c_000000000002_185	Present	1	c_000000000006_96	Present	1	c_000000000016_29	Present	1	c_000000000077_25	Present	1	c_000000000032_3	Present	1	c_000000000094_18	Present	1	c_000000000405_3	Present	1	c_000000000161_33	Present	1	c_000000000032_54	Present	1	c_000000000001_1084	Present	1	c_000000000073_30	Present	1	c_000000000001_904	Present	1	c_000000000032_88	Present	1	c_000000000126_9	Present	1	c_000000000118_15	Present	1	c_000000000005_70	Present
3-keto-5-aminohexanoate cleavage enzyme [EC:2.3.1.247]	NA	NA	NA	NA	NA	NA	NA	NA	NA	Present	1	c_000000000092_21	Present	1	c_000000000098_54	NA	NA	NA	NA	NA	NA	NA	NA	NA	NA	NA	NA	NA	NA	NA	NA	NA	NA	NA	NA	NA	NA	NA	NA	NA	NA	NA	NA	NA	NA	Present	1	c_000000000132_45	NA
3-methyl-2-oxobutanoate hydroxymethyltransferase [EC:2.1.2.11]	Present	1	c_000000000001_2384	Present	1	c_000000000001_119	Present	1	c_000000000001_223	Present	1	c_000000000087_62	Present	1	c_000000000088_48	Present	1	c_000000000012_28	Present	1	c_000000000151_3	Present	2	c_000000000011_49, c_000000000182_26	Present	1	c_000000000007_91	Present	1	c_000000000001_505	Present	1	c_000000000058_14	Present	2	c_000000000001_1819, c_000000000001_2067	Present	2	c_000000000082_11, c_000000000098_98	Present	1	c_000000000112_140	Present	1	c_000000000343_2	Present	1	c_000000000006_30	Present
3-oxoacyl-[acyl-carrier protein] reductase [EC:1.1.1.100]	Present	2	c_000000000001_792, c_000000000002_203	Present	2	c_000000000002_56, c_000000000010_88	Present	2	c_000000000003_165, c_000000000012_110	Present	3	c_000000000076_42, c_000000000095_13, c_000000000099_76	Present	1	c_000000000042_17	Present	2	c_000000000073_13, c_000000000131_37	Present	2	c_000000000314_10, c_000000000437_2	Present	2	c_000000000166_7, c_000000000183_41	Present	2	c_000000000004_88, c_000000000019_43	Present	2	c_000000000001_1347, c_000000000001_2011	Present	2	c_000000000008_34, c_000000000034_18	Present	2	c_000000000001_1799, c_000000000001_3924	Present	2	c_000000000068_22, c_000000000089_5	Present	2	c_000000000079_61, c_000000000082_12	Present	2	c_000000000007_1, c_000000000095_7	Present	2	c_000000000038_30, c_000000000088_23	Present
3-oxoacyl-[acyl-carrier-protein] synthase I [EC:2.3.1.41]	Present	2	c_000000000001_670, c_000000000002_205	Present	2	c_000000000002_54, c_000000000002_369	Present	2	c_000000000003_274, c_000000000012_108	Present	2	c_000000000076_44, c_000000000089_56	Present	1	c_000000000002_34	Present	2	c_000000000119_16, c_000000000131_35	Present	2	c_000000000122_6, c_000000000148_4	Present	2	c_000000000142_6, c_000000000166_9	Present	2	c_000000000004_90, c_000000000014_85	Present	2	c_000000000001_410, c_000000000001_2013	Present	2	c_000000000008_36, c_000000000056_85	Present	2	c_000000000001_99, c_000000000001_1796	Present	2	c_000000000054_113, c_000000000089_7	Present	2	c_000000000079_63, c_000000000112_43	Present	1	c_000000000095_9	Present	3	c_000000000036_16, c_000000000038_28, c_000000000038_63	Present
3-oxoacyl-[acyl-carrier-protein] synthase II [EC:2.3.1.179]	Present	1	c_000000000001_794	Present	1	c_000000000010_86	Present	1	c_000000000003_163	Present	1	c_000000000095_15	Present	1	c_000000000042_19	Present	1	c_000000000073_11	Present	1	c_000000000314_8	Present	1	c_000000000183_39	Present	1	c_000000000019_41	Present	1	c_000000000001_1349	Present	1	c_000000000034_16	Present	1	c_000000000001_3926	Present	1	c_000000000068_24	Present	1	c_000000000082_14	Present	1	c_000000000007_3	Present	1	c_000000000088_20	Present
3-oxoacyl-[acyl-carrier-protein] synthase III [EC:2.3.1.180]	Present	1	c_000000000001_790	Present	1	c_000000000010_90	Present	1	c_000000000003_167	Present	1	c_000000000095_11	Present	1	c_000000000042_15	Present	1	c_000000000073_15	Present	1	c_000000000314_12	Present	1	c_000000000183_43	Present	1	c_000000000019_45	Present	1	c_000000000001_1345	Present	1	c_000000000034_20	Present	1	c_000000000001_3922	Present	1	c_000000000068_20	Present	1	c_000000000082_10	Present	1	c_000000000197_2	Present	1	c_000000000088_25	Present
3-phenylpropionate/trans-cinnamate dioxygenase ferredoxin component	Present	1	c_000000000003_259	Present	1	c_000000000005_217	Present	1	c_000000000007_19	Present	1	c_000000000109_67	Present	1	c_000000000100_31	Present	1	c_000000000138_2	Present	1	c_000000000138_14	Present	1	c_000000000099_17	Present	1	c_000000000040_156	Present	1	c_000000000001_1273	Present	1	c_000000000060_49	Present	1	c_000000000001_3672	Present	1	c_000000000043_1	Present	1	c_000000000055_56	Present	1	c_000000000405_7	Present	1	c_000000000052_3	Present
3-phosphoshikimate 1-carboxyvinyltransferase [EC:2.5.1.19]	Present	1	c_000000000003_102	Present	1	c_000000000005_53	Present	1	c_000000000007_307	Present	1	c_000000000094_66	Present	1	c_000000000046_6	Present	1	c_000000000112_15	Present	1	c_000000000046_5	Present	1	c_000000000194_14	Present	1	c_000000000006_41	NA	NA	NA	Present	1	c_000000000015_52	Present	1	c_000000000001_3587	Present	1	c_000000000044_23	NA	NA	NA	NA	NA	NA	Present	1	c_000000000110_25	Present
3,4-dihydroxy 2-butanone 4-phosphate synthase / GTP cyclohydrolase II [EC:4.1.99.12 3.5.4.25]	Present	1	c_000000000001_872	Present	1	c_000000000005_144	Present	1	c_000000000003_97	Present	1	c_000000000090_17	Present	1	c_000000000079_11	Present	1	c_000000000056_6	Present	1	c_000000000490_7	Present	2	c_000000000110_54, c_000000000216_58	Present	1	c_000000000002_14	Present	1	c_000000000001_2961	NA	NA	NA	Present	1	c_000000000001_889	Present	1	c_000000000032_74	Present	1	c_000000000102_18	NA	NA	NA	Present	1	c_000000000135_5	Present
3',5'-cyclic-AMP phosphodiesterase [EC:3.1.4.53]	Present	2	c_000000000001_760, c_000000000001_1978	Present	1	c_000000000005_179	Present	2	c_000000000001_564, c_000000000003_195	Present	2	c_000000000091_15, c_000000000099_11	Present	1	c_000000000042_49	Present	1	c_000000000069_6	Present	1	c_000000000496_4	Present	1	c_000000000172_69	Present	2	c_000000000040_196, c_000000000050_50	Present	1	c_000000000001_4237	Present	1	c_000000000060_11	Present	2	c_000000000001_326, c_000000000001_1320	Present	2	c_000000000027_43, c_000000000076_71	Present	1	c_000000000156_35	NA	NA	NA	Present	2	c_000000000005_58, c_000000000056_9	Present
3',5'-nucleoside bisphosphate phosphatase [EC:3.1.3.97]	Present	1	c_000000000001_666	Present	1	c_000000000002_365	Present	1	c_000000000003_278	Present	1	c_000000000089_52	Present	1	c_000000000002_28	Present	1	c_000000000119_12	NA	NA	NA	Present	1	c_000000000142_10	Present	1	c_000000000014_89	Present	1	c_000000000001_163	Present	1	c_000000000056_81	Present	1	c_000000000001_103	Present	1	c_000000000054_117	Present	1	c_000000000104_22	Present	1	c_000000000128_8	Present	1	c_000000000036_8	Present
3'(2'), 5'-bisphosphate nucleotidase [EC:3.1.3.7]	NA	NA	NA	NA	NA	NA	NA	NA	NA	NA	NA	NA	NA	NA	NA	NA	NA	NA	NA	NA	NA	NA	NA	NA	NA	NA	NA	NA	NA	NA	NA	NA	NA	NA	NA	NA	NA	NA	NA	NA	NA	NA	NA	NA	NA	NA	NA	NA	NA
3(or 17)beta-hydroxysteroid dehydrogenase [EC:1.1.1.51]	NA	NA	NA	Present	1	c_000000000017_20	NA	NA	NA	NA	NA	NA	NA	NA	NA	NA	NA	NA	NA	NA	NA	NA	NA	NA	Present	1	c_000000000015_19	NA	NA	NA	Present	1	c_000000000069_5	NA	NA	NA	NA	NA	NA	NA	NA	NA	NA	NA	NA	NA	NA	NA	NA
3beta-hydroxysteroid-4beta-carboxylate 3-dehydrogenase (decarboxylating) [EC:1.1.1.417]	NA	NA	NA	NA	NA	NA	NA	NA	NA	NA	NA	NA	NA	NA	NA	Present	1	c_000000000048_10	NA	NA	NA	NA	NA	NA	NA	NA	NA	Present	1	c_000000000001_2489	NA	NA	NA	Present	1	c_000000000001_3792	Present	1	c_000000000029_41	NA	NA	NA	NA	NA	NA	NA	NA	NA	NA
4-alpha-glucanotransferase [EC:2.4.1.25]	Present	1	c_000000000001_394	Present	1	c_000000000006_111	Present	1	c_000000000004_285	Present	1	c_000000000092_62	Present	1	c_000000000042_56	Present	1	c_000000000084_58	Present	1	c_000000000436_1	Present	1	c_000000000033_24	Present	1	c_000000000032_33	Present	1	c_000000000001_3373	Present	1	c_000000000073_49	Present	1	c_000000000001_797	Present	1	c_000000000065_12	Present	1	c_000000000077_33	Present	1	c_000000000118_8	Present	1	c_000000000052_21	Present
4-amino-4-deoxychorismate lyase [EC:4.1.3.38]	Present	1	c_000000000001_795	Present	1	c_000000000010_85	Present	1	c_000000000003_162	Present	1	c_000000000095_16	Present	1	c_000000000042_20	Present	1	c_000000000073_10	Present	1	c_000000000314_7	Present	1	c_000000000183_38	Present	1	c_000000000019_40	Present	1	c_000000000001_1350	Present	1	c_000000000034_15	Present	1	c_000000000001_3927	Present	1	c_000000000068_25	Present	1	c_000000000082_15	Present	1	c_000000000007_4	NA	NA	NA	Present
4-carboxymuconolactone decarboxylase [EC:4.1.1.44]	Present	1	c_000000000003_340	Present	2	c_000000000011_38, c_000000000011_65	Present	1	c_000000000004_88	Present	1	c_000000000121_5	Present	1	c_000000000116_22	NA	NA	NA	NA	NA	NA	NA	NA	NA	Present	2	c_000000000025_51, c_000000000025_78	NA	NA	NA	Present	2	c_000000000048_158, c_000000000062_26	Present	1	c_000000000001_4312	Present	1	c_000000000041_23	NA	NA	NA	NA	NA	NA	NA	NA	NA	NA
4-cresol dehydrogenase (hydroxylating) cytochrome subunit	NA	NA	NA	NA	NA	NA	NA	NA	NA	NA	NA	NA	NA	NA	NA	NA	NA	NA	NA	NA	NA	Present	1	c_000000000172_55	NA	NA	NA	NA	NA	NA	NA	NA	NA	Present	1	c_000000000001_4189	Present	1	c_000000000036_6	NA	NA	NA	NA	NA	NA	NA	NA	NA	NA
4-cresol dehydrogenase (hydroxylating) flavoprotein subunit [EC:1.17.9.1]	NA	NA	NA	NA	NA	NA	NA	NA	NA	NA	NA	NA	NA	NA	NA	NA	NA	NA	NA	NA	NA	Present	1	c_000000000172_57	NA	NA	NA	NA	NA	NA	NA	NA	NA	Present	1	c_000000000001_4187	Present	1	c_000000000036_8	NA	NA	NA	NA	NA	NA	NA	NA	NA	NA
4-diphosphocytidyl-2-C-methyl-D-erythritol kinase [EC:2.7.1.148]	Present	1	c_000000000001_1310	Present	1	c_000000000003_191	Present	1	c_000000000002_299	Present	1	c_000000000101_5	Present	1	c_000000000007_24	Present	1	c_000000000108_51	Present	1	c_000000000202_9	Present	1	c_000000000011_4	Present	1	c_000000000010_6	Present	1	c_000000000001_603	NA	NA	NA	Present	1	c_000000000001_2116	Present	1	c_000000000098_47	Present	1	c_000000000101_31	Present	1	c_000000000456_9	Present	1	c_000000000083_90	Present
4-hydroxy-2-oxoheptanedioate aldolase [EC:4.1.2.52]	NA	NA	NA	NA	NA	NA	NA	NA	NA	NA	NA	NA	NA	NA	NA	NA	NA	NA	NA	NA	NA	NA	NA	NA	NA	NA	NA	NA	NA	NA	NA	NA	NA	NA	NA	NA	NA	NA	NA	NA	NA	NA	NA	NA	NA	NA	NA	NA	NA
4-hydroxy-3-methylbut-2-en-1-yl diphosphate reductase [EC:1.17.7.4]	Present	1	c_000000000001_43	Present	1	c_000000000018_39	Present	1	c_000000000009_40	Present	1	c_000000000115_86	Present	1	c_000000000022_9	Present	1	c_000000000011_20	Present	1	c_000000000368_7	Present	1	c_000000000145_22	Present	1	c_000000000046_38	Present	1	c_000000000001_3490	Present	1	c_000000000002_31	Present	1	c_000000000001_2552	Present	1	c_000000000050_24	Present	1	c_000000000069_31	Present	1	c_000000000229_3	Present	1	c_000000000107_11	Present
4-hydroxy-3-polyprenylbenzoate decarboxylase [EC:4.1.1.98]	Present	1	c_000000000001_2378	Present	1	c_000000000001_125	Present	1	c_000000000001_229	Present	1	c_000000000087_55	Present	1	c_000000000088_53	Present	1	c_000000000012_22	Present	1	c_000000000204_5	Present	1	c_000000000011_54	Present	1	c_000000000007_85	Present	1	c_000000000001_509	Present	1	c_000000000058_20	Present	1	c_000000000001_2062	Present	1	c_000000000098_103	Present	1	c_000000000112_145	Present	1	c_000000000064_2	Present	1	c_000000000006_24	Present
4-hydroxy-tetrahydrodipicolinate reductase [EC:1.17.1.8]	Present	1	c_000000000001_2530	Present	2	c_000000000003_306, c_000000000005_205	Present	1	c_000000000001_78	Present	2	c_000000000097_15, c_000000000114_64	Present	1	c_000000000027_10	Present	1	c_000000000048_29	Present	1	c_000000000511_1	Present	2	c_000000000022_32, c_000000000149_19	Present	2	c_000000000040_170, c_000000000047_4	Present	1	c_000000000001_1507	Present	2	c_000000000057_87, c_000000000060_37	Present	1	c_000000000001_3725	Present	1	c_000000000043_69	Present	1	c_000000000090_42	Present	1	c_000000000316_3	Present	1	c_000000000040_1	Present
4-hydroxy-tetrahydrodipicolinate synthase [EC:4.3.3.7]	Present	2	c_000000000001_2042, c_000000000002_89	Present	1	c_000000000002_179	Present	1	c_000000000006_227	Present	1	c_000000000095_233	Present	1	c_000000000045_13	Present	1	c_000000000018_23	Present	2	c_000000000358_7, c_000000000408_1	Present	1	c_000000000145_49	Present	1	c_000000000020_59	Present	2	c_000000000001_3125, c_000000000001_3509	Present	1	c_000000000050_29	Present	2	c_000000000001_2582, c_000000000001_2776	Present	2	c_000000000090_3, c_000000000120_6	Present	2	c_000000000069_52, c_000000000087_25	NA	NA	NA	Present	2	c_000000000011_71, c_000000000062_14	Present
4-hydroxybenzoate polyprenyltransferase [EC:2.5.1.39]	Present	1	c_000000000001_1166	Present	1	c_000000000006_137	Present	1	c_000000000002_166	Present	1	c_000000000110_22	Present	1	c_000000000029_4	Present	1	c_000000000134_23	Present	1	c_000000000334_7	Present	1	c_000000000180_8	Present	1	c_000000000032_7	Present	1	c_000000000001_1783	Present	1	c_000000000073_75	Present	1	c_000000000001_2175	Present	1	c_000000000085_9	Present	1	c_000000000068_73	Present	1	c_000000000374_24	Present	1	c_000000000011_99	Present
4-hydroxyphenylpyruvate dioxygenase [EC:1.13.11.27]	NA	NA	NA	NA	NA	NA	NA	NA	NA	NA	NA	NA	NA	NA	NA	NA	NA	NA	NA	NA	NA	Present	1	c_000000000033_69	NA	NA	NA	NA	NA	NA	NA	NA	NA	Present	1	c_000000000001_3086	Present	1	c_000000000079_12	NA	NA	NA	NA	NA	NA	NA	NA	NA	Present
4-hydroxythreonine-4-phosphate dehydrogenase [EC:1.1.1.262]	Present	1	c_000000000001_21	Present	1	c_000000000013_4	Present	1	c_000000000009_61	Present	1	c_000000000115_115	Present	1	c_000000000122_4	Present	1	c_000000000032_50	Present	1	c_000000000059_6	Present	1	c_000000000088_30	Present	1	c_000000000009_24	Present	1	c_000000000001_1664	Present	1	c_000000000024_4	Present	1	c_000000000001_2372	Present	1	c_000000000087_49	Present	1	c_000000000101_132	Present	1	c_000000000148_2	Present	1	c_000000000047_39	Present
4-oxalocrotonate tautomerase [EC:5.3.2.6]	NA	NA	NA	Present	1	c_000000000011_72	Present	1	c_000000000004_83	Present	1	c_000000000082_26	Present	2	c_000000000099_64, c_000000000116_24	Present	2	c_000000000140_4, c_000000000150_7	NA	NA	NA	Present	1	c_000000000154_28	Present	1	c_000000000025_85	NA	NA	NA	Present	1	c_000000000048_151	Present	2	c_000000000001_3903, c_000000000001_4195	Present	2	c_000000000054_88, c_000000000103_10	NA	NA	NA	NA	NA	NA	NA	NA	NA	Present
4,4'-diapolycopenoate synthase [EC:1.2.99.10]	Present	1	c_000000000002_1177	Present	1	c_000000000008_130	NA	NA	NA	NA	NA	NA	NA	NA	NA	NA	NA	NA	NA	NA	NA	NA	NA	NA	Present	1	c_000000000005_24	NA	NA	NA	Present	1	c_000000000035_32	NA	NA	NA	NA	NA	NA	NA	NA	NA	NA	NA	NA	NA	NA	NA	NA
4,4'-diapophytoene desaturase [EC:1.3.8.2]	Present	1	c_000000000002_1178	Present	1	c_000000000008_129	NA	NA	NA	NA	NA	NA	NA	NA	NA	NA	NA	NA	NA	NA	NA	NA	NA	NA	Present	1	c_000000000005_23	NA	NA	NA	Present	1	c_000000000035_33	NA	NA	NA	NA	NA	NA	NA	NA	NA	Present	2	c_000000000196_4, c_000000000284_17	NA	NA	NA	NA
4,4'-diapophytoene synthase [EC:2.5.1.96]	Present	1	c_000000000001_683	Present	1	c_000000000008_53	Present	1	c_000000000003_260	Present	1	c_000000000089_71	Present	1	c_000000000121_25	Present	1	c_000000000074_9	Present	1	c_000000000056_4	Present	1	c_000000000215_7	Present	1	c_000000000028_26	Present	1	c_000000000001_2535	Present	1	c_000000000035_110	Present	1	c_000000000001_3694	Present	1	c_000000000043_37	Present	1	c_000000000130_6	Present	1	c_000000000322_19	Present	1	c_000000000130_6	Present
4,5-DOPA dioxygenase extradiol [EC:1.13.11.-]	NA	NA	NA	Present	1	c_000000000008_78	Present	1	c_000000000008_139	NA	NA	NA	NA	NA	NA	Present	2	c_000000000017_15, c_000000000067_1	NA	NA	NA	Present	1	c_000000000183_24	Present	1	c_000000000028_51	Present	1	c_000000000001_2477	Present	2	c_000000000033_7, c_000000000035_85	Present	1	c_000000000001_3971	Present	1	c_000000000052_40	NA	NA	NA	Present	1	c_000000000161_7	NA	NA	NA	Present
4'-phosphopantetheinyl transferase [EC:2.7.8.-]	Present	2	c_000000000002_611, c_000000000003_319	Present	2	c_000000000002_302, c_000000000010_60	Present	3	c_000000000002_401, c_000000000004_57, c_000000000009_137	Present	2	c_000000000094_128, c_000000000109_24	Present	2	c_000000000017_3, c_000000000120_71	Present	1	c_000000000028_10	Present	2	c_000000000083_5, c_000000000272_4	Present	2	c_000000000077_63, c_000000000164_10	Present	2	c_000000000019_15, c_000000000049_33	Present	2	c_000000000001_944, c_000000000001_2864	Present	2	c_000000000023_32, c_000000000056_19	Present	2	c_000000000001_1434, c_000000000001_2210	Present	2	c_000000000048_24, c_000000000062_6	Present	1	c_000000000066_58	Present	1	c_000000000088_4	Present	2	c_000000000011_44, c_000000000096_7	Present
4a-hydroxytetrahydrobiopterin dehydratase [EC:4.2.1.96]	Present	2	c_000000000001_623, c_000000000001_655	Present	1	c_000000000002_158	Present	2	c_000000000003_288, c_000000000003_338	Present	2	c_000000000089_44, c_000000000092_3	Present	1	c_000000000099_10	Present	2	c_000000000006_40, c_000000000122_34	Present	1	c_000000000188_3	Present	2	c_000000000194_70, c_000000000194_84	Present	1	c_000000000020_80	Present	1	c_000000000001_1843	Present	1	c_000000000050_50	Present	2	c_000000000001_226, c_000000000001_244	Present	2	c_000000000064_14, c_000000000081_14	Present	1	c_000000000068_138	Present	1	c_000000000427_2	Present	2	c_000000000034_21, c_000000000056_3	Present
4beta-methylsterol monooxygenase [EC:1.14.13.246]	NA	NA	NA	NA	NA	NA	NA	NA	NA	NA	NA	NA	NA	NA	NA	Present	1	c_000000000048_11	NA	NA	NA	NA	NA	NA	NA	NA	NA	Present	1	c_000000000001_2488	NA	NA	NA	Present	1	c_000000000001_3791	Present	1	c_000000000029_40	NA	NA	NA	NA	NA	NA	NA	NA	NA	NA
5-(aminomethyl)-3-furanmethanol phosphate kinase [EC:2.7.4.31]	Present	1	c_000000000002_1145	Present	1	c_000000000008_109	Present	1	c_000000000006_141	Present	1	c_000000000095_43	Present	1	c_000000000103_8	Present	1	c_000000000084_20	Present	1	c_000000000341_3	Present	1	c_000000000146_7	Present	1	c_000000000005_3	Present	1	c_000000000001_3413	Present	1	c_000000000035_53	Present	1	c_000000000001_4174	Present	1	c_000000000036_22	Present	1	c_000000000072_53	Present	1	c_000000000341_28	Present	1	c_000000000119_39	Present
5-(carboxyamino)imidazole ribonucleotide mutase [EC:5.4.99.18]	Present	1	c_000000000001_2018	Present	1	c_000000000007_4	Present	1	c_000000000001_541	Present	1	c_000000000063_29	Present	1	c_000000000131_13	Present	1	c_000000000151_91	Present	1	c_000000000419_10	Present	1	c_000000000028_5	Present	1	c_000000000050_69	Present	1	c_000000000001_849	Present	1	c_000000000071_61	Present	1	c_000000000001_2405	Present	1	c_000000000087_81	Present	1	c_000000000063_36	Present	1	c_000000000323_6	Present	1	c_000000000031_36	Present
5-(carboxyamino)imidazole ribonucleotide synthase [EC:6.3.4.18]	Present	1	c_000000000001_2017	Present	1	c_000000000007_3	Present	1	c_000000000001_542	Present	1	c_000000000063_28	Present	1	c_000000000131_12	Present	1	c_000000000151_90	Present	1	c_000000000419_9	Present	1	c_000000000028_4	Present	1	c_000000000050_68	Present	1	c_000000000001_848	Present	1	c_000000000071_62	Present	1	c_000000000001_2406	Present	1	c_000000000087_82	Present	1	c_000000000063_35	Present	1	c_000000000323_5	Present	1	c_000000000031_37	Present
5-formyltetrahydrofolate cyclo-ligase [EC:6.3.3.2]	Present	1	c_000000000002_1248	Present	1	c_000000000014_25	Present	1	c_000000000007_197	Present	1	c_000000000057_14	NA	NA	NA	Present	1	c_000000000074_55	NA	NA	NA	Present	1	c_000000000216_7	Present	1	c_000000000031_59	NA	NA	NA	Present	1	c_000000000064_12	Present	1	c_000000000001_823	Present	1	c_000000000032_22	NA	NA	NA	NA	NA	NA	Present	1	c_000000000115_60	Present
5-methylcytosine-specific restriction enzyme A [EC:3.1.21.-]	NA	NA	NA	Present	2	c_000000000003_302, c_000000000006_10	NA	NA	NA	NA	NA	NA	NA	NA	NA	NA	NA	NA	Present	1	c_000000000026_4	NA	NA	NA	NA	NA	NA	NA	NA	NA	Present	1	c_000000000057_84	NA	NA	NA	NA	NA	NA	Present	1	c_000000000151_3	NA	NA	NA	NA	NA	NA	NA
5-methylcytosine-specific restriction enzyme B [EC:3.1.21.-]	NA	NA	NA	NA	NA	NA	NA	NA	NA	Present	2	c_000000000061_9, c_000000000095_50	NA	NA	NA	NA	NA	NA	NA	NA	NA	NA	NA	NA	NA	NA	NA	NA	NA	NA	NA	NA	NA	NA	NA	NA	NA	NA	NA	NA	NA	NA	NA	NA	NA	NA	NA	NA	NA
5-methylcytosine-specific restriction enzyme subunit McrC	NA	NA	NA	NA	NA	NA	NA	NA	NA	NA	NA	NA	NA	NA	NA	NA	NA	NA	NA	NA	NA	NA	NA	NA	NA	NA	NA	NA	NA	NA	NA	NA	NA	NA	NA	NA	NA	NA	NA	NA	NA	NA	NA	NA	NA	NA	NA	NA	NA
5-methylphenazine-1-carboxylate 1-monooxygenase [EC:1.14.13.218]	NA	NA	NA	NA	NA	NA	NA	NA	NA	NA	NA	NA	NA	NA	NA	NA	NA	NA	NA	NA	NA	NA	NA	NA	NA	NA	NA	NA	NA	NA	NA	NA	NA	NA	NA	NA	NA	NA	NA	NA	NA	NA	NA	NA	NA	NA	NA	NA	NA
5-methyltetrahydrofolate--homocysteine methyltransferase [EC:2.1.1.13]	Present	1	c_000000000001_1364	Present	1	c_000000000004_114	Present	1	c_000000000002_354	Present	1	c_000000000070_42	Present	1	c_000000000070_16	Present	1	c_000000000013_13	Present	1	c_000000000252_2	Present	1	c_000000000111_221	Present	1	c_000000000044_32	Present	1	c_000000000001_3561	Present	1	c_000000000037_26	Present	1	c_000000000001_1103	Present	1	c_000000000109_33	Present	1	c_000000000105_13	Present	2	c_000000000183_6, c_000000000183_7	Present	1	c_000000000004_60	Present
5-methyltetrahydropteroyltriglutamate--homocysteine methyltransferase [EC:2.1.1.14]	NA	NA	NA	NA	NA	NA	NA	NA	NA	NA	NA	NA	NA	NA	NA	NA	NA	NA	Present	1	c_000000000413_1	Present	1	c_000000000160_6	NA	NA	NA	NA	NA	NA	NA	NA	NA	Present	2	c_000000000001_1000, c_000000000001_1817	Present	3	c_000000000053_3, c_000000000054_105, c_000000000082_13	NA	NA	NA	NA	NA	NA	NA	NA	NA	Present
5-methylthioadenosine/S-adenosylhomocysteine deaminase [EC:3.5.4.31 3.5.4.28]	Present	1	c_000000000002_763	Present	1	c_000000000003_15	Present	1	c_000000000005_128	Present	1	c_000000000079_24	Present	1	c_000000000098_34	Present	1	c_000000000020_27	Present	1	c_000000000160_2	Present	1	c_000000000150_131	Present	1	c_000000000036_11	Present	1	c_000000000001_524	Present	1	c_000000000082_9	Present	1	c_000000000001_599	Present	1	c_000000000011_66	Present	1	c_000000000083_10	Present	1	c_000000000255_3	Present	1	c_000000000083_51	Present
5-oxoprolinase (ATP-hydrolysing) [EC:3.5.2.9]	NA	NA	NA	NA	NA	NA	NA	NA	NA	Present	1	c_000000000040_1	NA	NA	NA	Present	1	c_000000000040_44	NA	NA	NA	Present	1	c_000000000142_3	NA	NA	NA	NA	NA	NA	NA	NA	NA	Present	1	c_000000000001_96	Present	1	c_000000000054_110	NA	NA	NA	NA	NA	NA	NA	NA	NA	Present
5,6-dimethylbenzimidazole synthase [EC:1.13.11.79]	Present	1	c_000000000001_1695	Present	1	c_000000000001_286	Present	1	c_000000000017_42	Present	1	c_000000000084_33	Present	1	c_000000000141_10	Present	1	c_000000000046_68	Present	1	c_000000000383_2	Present	1	c_000000000171_10	Present	1	c_000000000008_75	Present	1	c_000000000001_3515	Present	1	c_000000000014_7	Present	1	c_000000000001_1556	Present	1	c_000000000046_44	Present	1	c_000000000069_58	Present	1	c_000000000201_8	Present	1	c_000000000046_3	Present
5,6,7,8-tetrahydromethanopterin hydro-lyase [EC:4.2.1.147]	Present	3	c_000000000001_247, c_000000000001_321, c_000000000003_71	Present	3	c_000000000003_32, c_000000000005_77, c_000000000020_11	Present	3	c_000000000004_341, c_000000000007_281, c_000000000019_26	Present	3	c_000000000053_5, c_000000000098_37, c_000000000098_114	Present	2	c_000000000097_21, c_000000000133_13	Present	2	c_000000000106_13, c_000000000110_8	Present	2	c_000000000420_3, c_000000000497_1	Present	4	c_000000000122_26, c_000000000146_12, c_000000000154_21, c_000000000157_25	Present	3	c_000000000001_18, c_000000000006_66, c_000000000036_27	Present	3	c_000000000001_1760, c_000000000001_1765, c_000000000001_3348	Present	3	c_000000000015_27, c_000000000041_11, c_000000000090_82	Present	4	c_000000000001_441, c_000000000001_3146, c_000000000001_4007, c_000000000001_4179	Present	4	c_000000000025_37, c_000000000042_33, c_000000000063_25, c_000000000074_12	Present	4	c_000000000068_49, c_000000000068_54, c_000000000075_29, c_000000000105_16	Present	2	c_000000000055_10, c_000000000436_8	Present	2	c_000000000055_30, c_000000000118_64	Present
5'-deoxynucleotidase [EC:3.1.3.89]	Present	1	c_000000000003_230	Present	1	c_000000000010_171	Present	1	c_000000000007_50	Present	1	c_000000000099_96	Present	1	c_000000000120_42	Present	1	c_000000000089_22	NA	NA	NA	Present	1	c_000000000172_46	Present	1	c_000000000038_37	Present	1	c_000000000001_3156	Present	1	c_000000000067_2	Present	1	c_000000000001_311	Present	1	c_000000000027_56	Present	2	c_000000000087_7, c_000000000100_30	Present	1	c_000000000042_4	Present	1	c_000000000102_21	Present
5'-methylthioadenosine phosphorylase [EC:2.4.2.28]	NA	NA	NA	Present	1	c_000000000007_106	NA	NA	NA	NA	NA	NA	NA	NA	NA	NA	NA	NA	NA	NA	NA	NA	NA	NA	NA	NA	NA	NA	NA	NA	Present	1	c_000000000059_14	NA	NA	NA	NA	NA	NA	NA	NA	NA	NA	NA	NA	NA	NA	NA	NA
5'-methylthioinosine phosphorylase [EC:2.4.2.44]	Present	1	c_000000000002_492	Present	1	c_000000000015_19	Present	1	c_000000000002_23	Present	1	c_000000000061_26	Present	1	c_000000000009_36	Present	1	c_000000000032_25	Present	1	c_000000000472_2	Present	1	c_000000000150_23	Present	1	c_000000000001_107	Present	1	c_000000000001_3742	Present	1	c_000000000040_13	Present	1	c_000000000001_455	Present	1	c_000000000042_19	Present	1	c_000000000065_8	NA	NA	NA	Present	1	c_000000000050_4	Present
5'-nucleotidase [EC:3.1.3.5]	NA	NA	NA	NA	NA	NA	NA	NA	NA	NA	NA	NA	NA	NA	NA	NA	NA	NA	Present	1	c_000000000243_5	NA	NA	NA	NA	NA	NA	Present	1	c_000000000001_3529	NA	NA	NA	NA	NA	NA	NA	NA	NA	Present	1	c_000000000075_51	Present	1	c_000000000207_16	NA	NA	NA	Present
5'-nucleotidase [EC:3.1.3.89]	NA	NA	NA	NA	NA	NA	NA	NA	NA	NA	NA	NA	NA	NA	NA	NA	NA	NA	NA	NA	NA	NA	NA	NA	NA	NA	NA	NA	NA	NA	NA	NA	NA	NA	NA	NA	NA	NA	NA	NA	NA	NA	NA	NA	NA	NA	NA	NA	NA
5'/3'-nucleotidase [EC:3.1.3.5 3.1.3.6]	Present	1	c_000000000001_2512	Present	1	c_000000000003_319	Present	1	c_000000000001_94	Present	1	c_000000000114_51	Present	1	c_000000000081_20	Present	1	c_000000000039_6	Present	1	c_000000000193_1	Present	1	c_000000000033_12	Present	1	c_000000000047_17	Present	1	c_000000000001_660	Present	1	c_000000000057_100	Present	2	c_000000000001_806, c_000000000001_2588	Present	1	c_000000000032_5	Present	1	c_000000000099_13	NA	NA	NA	Present	1	c_000000000027_40	Present
6-phospho-3-hexuloisomerase [EC:5.3.1.27]	Present	1	c_000000000001_1329	Present	1	c_000000000003_209	Present	1	c_000000000002_318	Present	1	c_000000000101_23	Present	1	c_000000000003_52	Present	1	c_000000000043_49	Present	2	c_000000000433_6, c_000000000551_4	Present	1	c_000000000161_79	Present	1	c_000000000010_25	Present	1	c_000000000001_1357	NA	NA	NA	Present	1	c_000000000001_2721	Present	1	c_000000000057_32	Present	1	c_000000000082_22	Present	1	c_000000000002_2	Present	1	c_000000000114_70	Present
6-phosphogluconate dehydrogenase [EC:1.1.1.44 1.1.1.343]	Present	1	c_000000000001_1976	NA	NA	NA	Present	1	c_000000000001_566	Present	1	c_000000000052_8	Present	1	c_000000000108_5	Present	1	c_000000000151_97	Present	2	c_000000000074_11, c_000000000206_3	Present	2	c_000000000055_26, c_000000000110_24	NA	NA	NA	Present	1	c_000000000001_352	NA	NA	NA	Present	1	c_000000000001_1353	Present	2	c_000000000054_52, c_000000000076_105	Present	1	c_000000000112_9	Present	1	c_000000000365_13	Present	2	c_000000000081_3, c_000000000083_5	Present
6-phosphogluconolactonase [EC:3.1.1.31]	Present	1	c_000000000001_1974	Present	1	c_000000000001_401	Present	1	c_000000000001_568	Present	1	c_000000000052_11	Present	1	c_000000000041_87	Present	1	c_000000000151_107	Present	1	c_000000000206_5	Present	1	c_000000000161_72	Present	1	c_000000000050_45	Present	1	c_000000000001_354	Present	1	c_000000000071_81	Present	1	c_000000000001_2712	Present	1	c_000000000120_117	Present	1	c_000000000112_11	Present	1	c_000000000365_15	Present	1	c_000000000047_44	Present
6-pyruvoyltetrahydropterin/6-carboxytetrahydropterin synthase [EC:4.2.3.12 4.1.2.50]	Present	1	c_000000000001_285	Present	1	c_000000000009_175	Present	1	c_000000000004_373	Present	1	c_000000000098_46	Present	1	c_000000000080_53	Present	1	c_000000000032_36	Present	1	c_000000000193_7	Present	1	c_000000000133_53	Present	1	c_000000000033_40	Present	1	c_000000000001_2526	Present	1	c_000000000089_39	Present	1	c_000000000001_987	Present	1	c_000000000053_16	Present	1	c_000000000085_45	Present	1	c_000000000439_7	Present	1	c_000000000011_117	Present
6,7-dimethyl-8-ribityllumazine synthase [EC:2.5.1.78]	Present	#VALUE!	c_000000000001_873	Present	1	c_000000000005_143	Present	1	c_000000000003_96	Present	1	c_000000000090_16	Present	1	c_000000000079_8	Present	1	c_000000000056_5	Present	1	c_000000000490_6	Present	1	c_000000000216_57	Present	1	c_000000000002_13	Present	1	c_000000000001_2960	NA	NA	NA	Present	1	c_000000000001_888	Present	1	c_000000000032_73	Present	1	c_000000000102_19	Present	1	c_000000000194_5	Present	1	c_000000000135_2	Present
7-carboxy-7-deazaguanine synthase [EC:4.3.99.3]	Present	1	c_000000000002_451	Present	1	c_000000000029_2	Present	1	c_000000000008_142	Present	1	c_000000000075_53	Present	1	c_000000000060_27	Present	1	c_000000000135_44	Present	1	c_000000000147_6	Present	1	c_000000000170_8	Present	1	c_000000000015_47	Present	1	c_000000000001_1694	Present	1	c_000000000045_6	Present	1	c_000000000001_2903	Present	1	c_000000000073_16	Present	1	c_000000000101_161	Present	1	c_000000000020_18	Present	1	c_000000000053_2	Present
7-cyano-7-deazaguanine reductase [EC:1.7.1.13]	Present	1	c_000000000001_806	Present	1	c_000000000010_72	Present	1	c_000000000003_149	Present	1	c_000000000094_110	Present	1	c_000000000094_19	NA	NA	NA	Present	1	c_000000000356_8	Present	1	c_000000000194_61	Present	1	c_000000000019_27	Present	1	c_000000000001_740	Present	1	c_000000000034_5	Present	1	c_000000000001_3477	Present	1	c_000000000051_27	Present	1	c_000000000022_17	NA	NA	NA	Present	1	c_000000000132_31	Present
7-cyano-7-deazaguanine synthase [EC:6.3.4.20]	Present	1	c_000000000002_450	Present	1	c_000000000029_1	Present	1	c_000000000008_141	Present	1	c_000000000075_52	Present	1	c_000000000060_26	Present	1	c_000000000135_43	Present	1	c_000000000147_7	Present	1	c_000000000170_7	Present	1	c_000000000015_46	Present	1	c_000000000001_1695	Present	1	c_000000000045_7	Present	1	c_000000000001_2904	Present	1	c_000000000073_15	Present	1	c_000000000101_162	Present	1	c_000000000020_19	Present	1	c_000000000053_1	Present
7-methyl-GTP pyrophosphatase [EC:3.6.1.-]	NA	NA	NA	NA	NA	NA	NA	NA	NA	Present	1	c_000000000081_35	NA	NA	NA	Present	1	c_000000000048_4	NA	NA	NA	Present	1	c_000000000183_47	NA	NA	NA	NA	NA	NA	NA	NA	NA	Present	1	c_000000000001_3918	Present	1	c_000000000068_16	NA	NA	NA	NA	NA	NA	NA	NA	NA	Present
7,8-dihydroneopterin aldolase/epimerase/oxygenase [EC:4.1.2.25 5.1.99.8 1.13.11.81]	Present	1	c_000000000001_1569	Present	1	c_000000000001_144	Present	1	c_000000000002_539	Present	1	c_000000000119_69	Present	1	c_000000000118_21	Present	1	c_000000000092_28	Present	1	c_000000000164_16	Present	1	c_000000000066_48	Present	1	c_000000000007_66	Present	1	c_000000000001_336	Present	1	c_000000000087_16	Present	1	c_000000000001_1900	Present	1	c_000000000022_33	Present	1	c_000000000119_4	Present	1	c_000000000331_9	Present	1	c_000000000132_36	Present
8-amino-7-oxononanoate synthase [EC:2.3.1.47]	Present	1	c_000000000001_130	Present	1	c_000000000015_61	Present	1	c_000000000010_98	Present	1	c_000000000054_31	Present	1	c_000000000116_32	Present	1	c_000000000078_14	Present	1	c_000000000342_3	Present	2	c_000000000161_52, c_000000000203_6	Present	1	c_000000000001_65	Present	1	c_000000000001_3355	Present	1	c_000000000052_26	Present	1	c_000000000001_2693	Present	1	c_000000000120_98	Present	2	c_000000000071_1, c_000000000077_49	Present	1	c_000000000194_21	Present	1	c_000000000079_1	Present
8-hydroxy-5-deazaflavin:NADPH oxidoreductase [EC:1.5.1.40]	NA	NA	NA	NA	NA	NA	NA	NA	NA	NA	NA	NA	NA	NA	NA	NA	NA	NA	NA	NA	NA	NA	NA	NA	NA	NA	NA	NA	NA	NA	NA	NA	NA	NA	NA	NA	NA	NA	NA	NA	NA	NA	NA	NA	NA	NA	NA	NA	NA
8-oxo-dGTP diphosphatase [EC:3.6.1.55]	Present	2	c_000000000001_77, c_000000000002_601	Present	1	c_000000000006_2	Present	2	c_000000000009_4, c_000000000009_125	Present	2	c_000000000113_43, c_000000000115_51	Present	2	c_000000000102_10, c_000000000130_55	Present	2	c_000000000117_6, c_000000000143_9	Present	2	c_000000000076_4, c_000000000476_2	Present	4	c_000000000077_43, c_000000000111_234, c_000000000161_98, c_000000000198_13	Present	2	c_000000000001_162, c_000000000016_26	Present	1	c_000000000001_4266	Present	1	c_000000000017_8	Present	3	c_000000000001_1089, c_000000000001_2235, c_000000000001_2746	Present	3	c_000000000026_3, c_000000000057_8, c_000000000109_17	Present	1	c_000000000156_63	Present	2	c_000000000156_13, c_000000000360_5	Present	2	c_000000000109_11, c_000000000118_201	Present
A/G-specific adenine glycosylase [EC:3.2.2.31]	Present	1	c_000000000001_1870	Present	1	c_000000000007_64	Present	1	c_000000000001_653	Present	1	c_000000000093_34	Present	1	c_000000000081_48	Present	1	c_000000000151_195	Present	1	c_000000000174_2	Present	1	c_000000000205_47	Present	1	c_000000000050_133	Present	1	c_000000000001_1248	Present	1	c_000000000071_2	Present	1	c_000000000001_1740	Present	1	c_000000000034_6	Present	1	c_000000000055_82	Present	1	c_000000000327_8	Present	1	c_000000000085_11	Present
ABC transport system ATP-binding/permease protein	Present	1	c_000000000001_1088	Present	1	c_000000000006_31	Present	1	c_000000000002_85	Present	1	c_000000000083_72	Present	1	c_000000000085_22	Present	1	c_000000000135_62	Present	1	c_000000000090_3	Present	1	c_000000000133_26	Present	1	c_000000000035_37	Present	1	c_000000000001_4006	Present	1	c_000000000001_39	Present	1	c_000000000001_960	Present	1	c_000000000032_142	Present	1	c_000000000114_13	NA	NA	NA	Present	1	c_000000000129_11	Present
ABC-2 type transport system ATP-binding protein	Present	3	c_000000000001_266, c_000000000001_764, c_000000000001_1500	Present	1	c_000000000010_102	Present	2	c_000000000003_191, c_000000000003_327	Present	1	c_000000000099_7	Present	2	c_000000000026_10, c_000000000142_3	Present	2	c_000000000030_3, c_000000000073_27	NA	NA	NA	Present	1	c_000000000170_32	Present	1	c_000000000019_57	Present	1	c_000000000001_105	Present	1	c_000000000034_32	Present	2	c_000000000001_1260, c_000000000001_2879	Present	1	c_000000000084_16	Present	1	c_000000000071_31	Present	1	c_000000000007_19	Present	1	c_000000000029_54	Present
ABC-2 type transport system permease protein	Present	33	c_000000000001_118, c_000000000001_119, c_000000000001_265, c_000000000001_320, c_000000000001_527, c_000000000001_595, c_000000000001_667, c_000000000001_848, c_000000000001_942, c_000000000001_1195, c_000000000001_1390, c_000000000001_1840, c_000000000001_1952, c_000000000001_2003, c_000000000001_2184, c_000000000001_2270, c_000000000001_2304, c_000000000001_2305, c_000000000001_2307, c_0000000…	Present	38	c_000000000001_42, c_000000000001_206, c_000000000002_28, c_000000000002_65, c_000000000002_66, c_000000000002_67, c_000000000002_290, c_000000000002_325, c_000000000002_366, c_000000000003_61, c_000000000003_62, c_000000000003_123, c_000000000003_337, c_000000000004_96, c_000000000004_177, c_000000000005_40, c_000000000005_105, c_000000000005_112, c_000000000005_165, c_000000000006_9, c_00000000…	Present	31	c_000000000001_148, c_000000000001_290, c_000000000001_291, c_000000000001_292, c_000000000001_318, c_000000000001_327, c_000000000001_554, c_000000000001_594, c_000000000001_680, c_000000000002_34, c_000000000002_199, c_000000000002_378, c_000000000002_474, c_000000000003_120, c_000000000003_277, c_000000000003_328, c_000000000004_33, c_000000000004_342, c_000000000005_9, c_000000000005_46, c_00…	Present	31	c_000000000043_2, c_000000000049_7, c_000000000056_3, c_000000000061_31, c_000000000067_3, c_000000000069_45, c_000000000069_46, c_000000000070_27, c_000000000074_27, c_000000000079_50, c_000000000082_9, c_000000000083_52, c_000000000084_76, c_000000000085_47, c_000000000085_49, c_000000000088_20, c_000000000088_76, c_000000000089_53, c_000000000090_44, c_000000000092_41, c_000000000095_133, c_00…	Present	22	c_000000000002_29, c_000000000003_7, c_000000000018_9, c_000000000020_16, c_000000000027_30, c_000000000027_41, c_000000000027_42, c_000000000039_21, c_000000000041_91, c_000000000044_9, c_000000000051_11, c_000000000056_2, c_000000000066_32, c_000000000081_8, c_000000000088_3, c_000000000097_3, c_000000000097_20, c_000000000103_4, c_000000000118_172, c_000000000120_38, c_000000000132_4, c_000000…	Present	31	c_000000000005_8, c_000000000005_9, c_000000000019_11, c_000000000019_38, c_000000000020_5, c_000000000029_37, c_000000000029_38, c_000000000029_39, c_000000000030_2, c_000000000031_14, c_000000000043_8, c_000000000043_61, c_000000000064_14, c_000000000073_76, c_000000000074_61, c_000000000075_7, c_000000000075_11, c_000000000075_44, c_000000000075_75, c_000000000084_10, c_000000000084_17, c_0000…	Present	24	c_000000000003_7, c_000000000006_10, c_000000000009_5, c_000000000031_3, c_000000000031_6, c_000000000092_4, c_000000000118_1, c_000000000133_6, c_000000000133_7, c_000000000142_10, c_000000000157_1, c_000000000165_7, c_000000000193_9, c_000000000200_3, c_000000000211_2, c_000000000238_7, c_000000000272_9, c_000000000298_14, c_000000000304_5, c_000000000389_1, c_000000000392_5, c_000000000412_4, …	Present	27	c_000000000017_1, c_000000000022_7, c_000000000066_5, c_000000000077_46, c_000000000099_49, c_000000000099_66, c_000000000110_11, c_000000000142_9, c_000000000146_67, c_000000000150_90, c_000000000155_14, c_000000000156_16, c_000000000161_15, c_000000000165_6, c_000000000172_34, c_000000000175_19, c_000000000178_3, c_000000000179_6, c_000000000183_71, c_000000000186_17, c_000000000194_34, c_00000…	Present	35	c_000000000001_141, c_000000000002_35, c_000000000004_79, c_000000000004_80, c_000000000004_81, c_000000000004_118, c_000000000006_28, c_000000000006_94, c_000000000006_101, c_000000000007_6, c_000000000010_63, c_000000000014_17, c_000000000014_40, c_000000000014_72, c_000000000014_88, c_000000000015_15, c_000000000015_33, c_000000000018_26, c_000000000019_96, c_000000000021_5, c_000000000021_30,…	Present	22	c_000000000001_164, c_000000000001_402, c_000000000001_422, c_000000000001_809, c_000000000001_818, c_000000000001_982, c_000000000001_983, c_000000000001_984, c_000000000001_1189, c_000000000001_1190, c_000000000001_1925, c_000000000001_1933, c_000000000001_1972, c_000000000001_2068, c_000000000001_2369, c_000000000001_2380, c_000000000001_2556, c_000000000001_2821, c_000000000001_3069, c_000000…	Present	34	c_000000000006_41, c_000000000008_25, c_000000000008_26, c_000000000008_27, c_000000000012_13, c_000000000020_6, c_000000000027_24, c_000000000027_47, c_000000000030_15, c_000000000033_5, c_000000000033_41, c_000000000037_8, c_000000000039_2, c_000000000044_41, c_000000000045_20, c_000000000048_60, c_000000000048_61, c_000000000048_62, c_000000000053_19, c_000000000056_7, c_000000000056_42, c_000…	Present	35	c_000000000001_102, c_000000000001_201, c_000000000001_290, c_000000000001_504, c_000000000001_559, c_000000000001_645, c_000000000001_748, c_000000000001_758, c_000000000001_917, c_000000000001_1343, c_000000000001_1466, c_000000000001_1990, c_000000000001_2231, c_000000000001_2294, c_000000000001_2557, c_000000000001_2795, c_000000000001_2832, c_000000000001_3115, c_000000000001_3130, c_0000000…	Present	32	c_000000000011_26, c_000000000024_57, c_000000000025_84, c_000000000026_62, c_000000000028_14, c_000000000030_18, c_000000000030_46, c_000000000032_99, c_000000000032_165, c_000000000033_22, c_000000000035_59, c_000000000048_2, c_000000000050_29, c_000000000051_4, c_000000000051_5, c_000000000051_34, c_000000000052_37, c_000000000054_116, c_000000000055_29, c_000000000056_11, c_000000000059_9, c_…	Present	26	c_000000000011_41, c_000000000019_1, c_000000000033_21, c_000000000044_4, c_000000000044_18, c_000000000044_30, c_000000000044_34, c_000000000066_19, c_000000000067_11, c_000000000067_18, c_000000000076_2, c_000000000079_21, c_000000000104_23, c_000000000105_2, c_000000000110_8, c_000000000111_19, c_000000000112_34, c_000000000112_53, c_000000000123_51, c_000000000123_52, c_000000000137_4, c_0000…	Present	27	c_000000000050_1, c_000000000052_2, c_000000000082_4, c_000000000082_5, c_000000000112_20, c_000000000112_21, c_000000000112_22, c_000000000128_7, c_000000000130_12, c_000000000130_14, c_000000000130_16, c_000000000143_1, c_000000000161_15, c_000000000173_15, c_000000000206_9, c_000000000212_4, c_000000000222_6, c_000000000228_3, c_000000000247_11, c_000000000274_4, c_000000000302_4, c_0000000003…	Present	33	c_000000000004_43, c_000000000004_87, c_000000000005_48, c_000000000009_30, c_000000000011_113, c_000000000012_31, c_000000000015_5, c_000000000024_66, c_000000000024_82, c_000000000027_90, c_000000000036_13, c_000000000038_6, c_000000000050_25, c_000000000055_4, c_000000000055_51, c_000000000055_52, c_000000000062_2, c_000000000067_19, c_000000000075_27, c_000000000079_58, c_000000000081_1, c_00…	Present
acetaldehyde dehydrogenase / alcohol dehydrogenase [EC:1.2.1.10 1.1.1.1]	NA	NA	NA	NA	NA	NA	NA	NA	NA	NA	NA	NA	Present	1	c_000000000108_2	NA	NA	NA	NA	NA	NA	NA	NA	NA	NA	NA	NA	NA	NA	NA	NA	NA	NA	NA	NA	NA	NA	NA	NA	NA	NA	NA	NA	NA	NA	Present	1	c_000000000043_3	NA
acetate kinase [EC:2.7.2.1]	Present	1	c_000000000001_412	Present	1	c_000000000002_95	Present	1	c_000000000004_260	Present	1	c_000000000091_34	Present	1	c_000000000109_7	Present	2	c_000000000070_6, c_000000000107_5	NA	NA	NA	Present	2	c_000000000153_26, c_000000000207_9	Present	1	c_000000000004_50	Present	1	c_000000000001_1148	Present	1	c_000000000050_112	Present	2	c_000000000001_3390, c_000000000001_3864	Present	2	c_000000000030_38, c_000000000055_16	Present	1	c_000000000134_43	Present	2	c_000000000059_2, c_000000000092_4	Present	1	c_000000000011_78	Present
acetoacetyl-CoA reductase [EC:1.1.1.36]	NA	NA	NA	NA	NA	NA	NA	NA	NA	NA	NA	NA	NA	NA	NA	NA	NA	NA	NA	NA	NA	NA	NA	NA	NA	NA	NA	NA	NA	NA	NA	NA	NA	NA	NA	NA	NA	NA	NA	NA	NA	NA	NA	NA	NA	NA	NA	NA	NA
acetoacetyl-CoA synthetase [EC:6.2.1.16]	NA	NA	NA	NA	NA	NA	NA	NA	NA	NA	NA	NA	NA	NA	NA	NA	NA	NA	NA	NA	NA	Present	1	c_000000000033_71	NA	NA	NA	NA	NA	NA	NA	NA	NA	Present	1	c_000000000001_3088	Present	1	c_000000000079_15	NA	NA	NA	NA	NA	NA	NA	NA	NA	Present
acetoin utilization protein AcuB	Present	1	c_000000000001_87	Present	1	c_000000000013_47	Present	1	c_000000000010_136	Present	1	c_000000000115_44	Present	1	c_000000000137_17	Present	1	c_000000000021_4	NA	NA	NA	Present	1	c_000000000161_30	Present	1	c_000000000016_21	Present	1	c_000000000001_2910	Present	1	c_000000000085_61	NA	NA	NA	NA	NA	NA	Present	1	c_000000000097_11	Present	1	c_000000000115_1	Present	1	c_000000000113_34	Present
acetolactate synthase I/II/III large subunit [EC:2.2.1.6]	Present	1	c_000000000001_2328	Present	1	c_000000000030_6	Present	1	c_000000000001_269	Present	2	c_000000000080_66, c_000000000082_53	Present	1	c_000000000081_13	Present	1	c_000000000029_15	Present	1	c_000000000340_8	Present	1	c_000000000077_4	Present	1	c_000000000045_36	Present	1	c_000000000001_610	Present	1	c_000000000048_39	Present	1	c_000000000001_2275	Present	2	c_000000000026_43, c_000000000054_108	Present	1	c_000000000101_24	Present	1	c_000000000438_4	Present	1	c_000000000085_44	Present
acetolactate synthase I/III small subunit [EC:2.2.1.6]	Present	1	c_000000000001_2329	Present	1	c_000000000030_5	Present	1	c_000000000001_268	Present	1	c_000000000080_67	Present	1	c_000000000081_14	Present	1	c_000000000029_14	Present	1	c_000000000340_9	Present	1	c_000000000077_3	Present	1	c_000000000045_35	Present	1	c_000000000001_611	Present	1	c_000000000048_38	Present	1	c_000000000001_2276	Present	1	c_000000000026_44	Present	1	c_000000000101_23	Present	1	c_000000000438_3	Present	1	c_000000000085_43	Present
acetyl esterase [EC:3.1.1.-]	NA	NA	NA	NA	NA	NA	NA	NA	NA	NA	NA	NA	NA	NA	NA	NA	NA	NA	NA	NA	NA	Present	1	c_000000000201_16	NA	NA	NA	NA	NA	NA	NA	NA	NA	NA	NA	NA	NA	NA	NA	NA	NA	NA	NA	NA	NA	NA	NA	NA	Present
acetyl-CoA acyltransferase [EC:2.3.1.16]	Present	1	c_000000000002_823	Present	1	c_000000000003_42	Present	1	c_000000000005_184	Present	1	c_000000000083_47	Present	1	c_000000000070_33	Present	1	c_000000000152_17	NA	NA	NA	Present	1	c_000000000185_6	Present	1	c_000000000036_34	NA	NA	NA	Present	1	c_000000000090_72	Present	1	c_000000000001_3215	Present	1	c_000000000043_149	NA	NA	NA	NA	NA	NA	NA	NA	NA	Present
acetyl-CoA C-acetyltransferase [EC:2.3.1.9]	NA	NA	NA	NA	NA	NA	NA	NA	NA	NA	NA	NA	NA	NA	NA	NA	NA	NA	NA	NA	NA	NA	NA	NA	NA	NA	NA	NA	NA	NA	NA	NA	NA	NA	NA	NA	NA	NA	NA	NA	NA	NA	NA	NA	NA	NA	NA	NA	NA
acetyl-CoA carboxylase biotin carboxyl carrier protein	Present	1	c_000000000001_2558	Present	1	c_000000000003_268	Present	1	c_000000000001_48	Present	1	c_000000000114_99	Present	1	c_000000000074_3	Present	1	c_000000000010_13	Present	1	c_000000000459_3	Present	1	c_000000000011_74	Present	1	c_000000000010_94	Present	1	c_000000000001_302	Present	1	c_000000000057_54	Present	1	c_000000000001_2037	Present	1	c_000000000098_128	Present	1	c_000000000084_21	Present	1	c_000000000410_5	Present	1	c_000000000027_63	Present
acetyl-CoA carboxylase carboxyl transferase subunit alpha [EC:6.4.1.2 2.1.3.15]	Present	1	c_000000000003_2	Present	1	c_000000000016_26	Present	1	c_000000000007_215	Present	1	c_000000000057_23	Present	1	c_000000000080_13	Present	1	c_000000000074_62	Present	1	c_000000000074_10	Present	1	c_000000000033_2	Present	1	c_000000000039_58	Present	1	c_000000000001_2527	Present	1	c_000000000062_108	Present	1	c_000000000001_816	Present	1	c_000000000032_15	Present	1	c_000000000085_46	Present	1	c_000000000158_6	Present	1	c_000000000079_10	Present
acetyl-CoA carboxylase carboxyl transferase subunit beta [EC:6.4.1.2 2.1.3.15]	Present	1	c_000000000001_861	Present	1	c_000000000005_155	Present	1	c_000000000003_108	Present	1	c_000000000090_28	Present	1	c_000000000104_11	Present	1	c_000000000063_2	Present	1	c_000000000516_7	Present	1	c_000000000216_70	Present	1	c_000000000002_25	Present	1	c_000000000001_68	NA	NA	NA	Present	1	c_000000000001_2639	Present	1	c_000000000120_44	Present	1	c_000000000074_32	NA	NA	NA	Present	1	c_000000000118_124	Present
acetyl-CoA carboxylase, biotin carboxylase subunit [EC:6.4.1.2 6.3.4.14]	Present	1	c_000000000001_2557	Present	1	c_000000000003_269	Present	1	c_000000000001_49	Present	1	c_000000000114_98	Present	1	c_000000000074_2	Present	1	c_000000000010_14	Present	1	c_000000000459_4	Present	1	c_000000000011_75	Present	1	c_000000000010_95	Present	1	c_000000000001_303	Present	1	c_000000000057_55	Present	1	c_000000000001_2036	NA	NA	NA	Present	1	c_000000000084_20	Present	1	c_000000000410_4	Present	1	c_000000000027_62	Present
acetyl-CoA synthetase [EC:6.2.1.1]	Present	1	c_000000000002_586	Present	1	c_000000000009_66	Present	1	c_000000000009_110	Present	1	c_000000000113_10	Present	1	c_000000000135_4	Present	1	c_000000000073_74	Present	1	c_000000000083_7	Present	1	c_000000000150_60	Present	1	c_000000000021_6	Present	1	c_000000000001_4200	Present	1	c_000000000027_46	Present	1	c_000000000001_493	Present	1	c_000000000032_176	Present	1	c_000000000092_24	Present	1	c_000000000132_3	Present	1	c_000000000075_21	Present
acetylglutamate kinase [EC:2.7.2.8]	Present	1	c_000000000001_1552	Present	1	c_000000000001_127	Present	1	c_000000000002_522	Present	1	c_000000000119_37	Present	1	c_000000000056_30	Present	1	c_000000000092_45	Present	1	c_000000000233_2	Present	1	c_000000000044_19	Present	1	c_000000000007_83	Present	1	c_000000000001_918	Present	1	c_000000000058_22	Present	1	c_000000000001_1949	Present	1	c_000000000024_16	Present	1	c_000000000070_20	Present	1	c_000000000157_15	Present	1	c_000000000103_22	Present
acetylornithine/N-succinyldiaminopimelate aminotransferase [EC:2.6.1.11 2.6.1.17]	Present	1	c_000000000001_752	Present	1	c_000000000005_126	Present	1	c_000000000003_201	Present	1	c_000000000099_17	Present	1	c_000000000042_38	Present	1	c_000000000052_2	NA	NA	NA	Present	1	c_000000000172_65	Present	1	c_000000000006_116	Present	1	c_000000000001_4232	Present	1	c_000000000050_126	Present	1	c_000000000001_321	Present	1	c_000000000027_48	Present	1	c_000000000156_29	Present	1	c_000000000366_2	Present	1	c_000000000040_11	Present
acetyltransferase	Present	1	c_000000000001_2581	Present	1	c_000000000004_124	Present	1	c_000000000001_23	Present	1	c_000000000060_11	Present	1	c_000000000098_48	Present	1	c_000000000013_2	Present	1	c_000000000439_4	Present	1	c_000000000151_36	Present	1	c_000000000044_22	Present	1	c_000000000001_1841	Present	1	c_000000000037_37	Present	1	c_000000000001_2434	Present	1	c_000000000087_109	Present	1	c_000000000068_136	NA	NA	NA	Present	1	c_000000000031_8	Present
acid phosphatase type 7	NA	NA	NA	NA	NA	NA	NA	NA	NA	Present	1	c_000000000094_138	NA	NA	NA	Present	1	c_000000000031_17	NA	NA	NA	NA	NA	NA	NA	NA	NA	NA	NA	NA	NA	NA	NA	NA	NA	NA	NA	NA	NA	NA	NA	NA	NA	NA	NA	Present	1	c_000000000079_20	NA
acid stress chaperone HdeA	NA	NA	NA	NA	NA	NA	NA	NA	NA	NA	NA	NA	NA	NA	NA	NA	NA	NA	NA	NA	NA	NA	NA	NA	NA	NA	NA	NA	NA	NA	NA	NA	NA	NA	NA	NA	NA	NA	NA	Present	1	c_000000000099_19	NA	NA	NA	NA	NA	NA	NA
aconitate hydratase [EC:4.2.1.3]	Present	1	c_000000000001_626	NA	NA	NA	Present	1	c_000000000003_321	Present	1	c_000000000092_4	NA	NA	NA	Present	1	c_000000000049_5	Present	1	c_000000000188_2	NA	NA	NA	NA	NA	NA	NA	NA	NA	NA	NA	NA	NA	NA	NA	NA	NA	NA	NA	NA	NA	NA	NA	NA	NA	NA	NA	NA
aconitate hydratase 2 / 2-methylisocitrate dehydratase [EC:4.2.1.3 4.2.1.99]	Present	1	c_000000000002_97	Present	1	c_000000000002_170	Present	1	c_000000000006_249	Present	1	c_000000000095_210	Present	1	c_000000000053_4	Present	1	c_000000000005_2	Present	1	c_000000000287_1	Present	1	c_000000000150_110	Present	1	c_000000000020_68	Present	1	c_000000000001_3538	Present	1	c_000000000050_38	Present	1	c_000000000001_579	Present	1	c_000000000011_46	Present	1	c_000000000156_11	Present	1	c_000000000042_19	Present	1	c_000000000041_74	Present
acrylyl-CoA reductase (NADPH) [EC:1.3.1.-]	NA	NA	NA	NA	NA	NA	NA	NA	NA	NA	NA	NA	NA	NA	NA	NA	NA	NA	NA	NA	NA	NA	NA	NA	NA	NA	NA	Present	1	c_000000000001_1175	NA	NA	NA	NA	NA	NA	NA	NA	NA	Present	1	c_000000000145_103	NA	NA	NA	NA	NA	NA	NA
acyl carrier protein	Present	3	c_000000000001_793, c_000000000002_218, c_000000000002_219	Present	4	c_000000000002_37, c_000000000002_38, c_000000000010_61, c_000000000010_87	Present	3	c_000000000003_164, c_000000000012_94, c_000000000012_95	Present	4	c_000000000083_19, c_000000000095_14, c_000000000095_166, c_000000000095_167	Present	2	c_000000000042_18, c_000000000102_50	Present	4	c_000000000022_8, c_000000000073_12, c_000000000131_21, c_000000000131_22	Present	4	c_000000000002_5, c_000000000231_5, c_000000000231_6, c_000000000314_9	Present	4	c_000000000153_40, c_000000000183_40, c_000000000205_70, c_000000000205_71	Present	4	c_000000000004_107, c_000000000004_108, c_000000000019_16, c_000000000019_42	Present	3	c_000000000001_1348, c_000000000001_2019, c_000000000001_2020	Present	4	c_000000000008_53, c_000000000008_54, c_000000000023_33, c_000000000034_17	Present	3	c_000000000001_1766, c_000000000001_1767, c_000000000001_3925	Present	3	c_000000000068_23, c_000000000070_12, c_000000000070_13	Present	4	c_000000000071_2, c_000000000079_69, c_000000000079_70, c_000000000082_13	Present	3	c_000000000007_2, c_000000000095_22, c_000000000095_23	Present	6	c_000000000038_34, c_000000000038_35, c_000000000038_59, c_000000000063_33, c_000000000088_22, c_000000000096_15	Present
acyl homoserine lactone synthase [EC:2.3.1.184]	Present	1	c_000000000001_1437	NA	NA	NA	Present	1	c_000000000002_412	NA	NA	NA	NA	NA	NA	NA	NA	NA	NA	NA	NA	NA	NA	NA	NA	NA	NA	NA	NA	NA	NA	NA	NA	NA	NA	NA	NA	NA	NA	Present	1	c_000000000134_20	NA	NA	NA	NA	NA	NA	NA
acyl phosphate:glycerol-3-phosphate acyltransferase [EC:2.3.1.275]	Present	1	c_000000000001_1570	Present	1	c_000000000001_145	Present	1	c_000000000002_540	Present	1	c_000000000119_70	Present	1	c_000000000118_22	Present	1	c_000000000092_27	Present	1	c_000000000164_15	Present	1	c_000000000066_49	Present	1	c_000000000007_65	Present	1	c_000000000001_335	Present	1	c_000000000087_17	Present	1	c_000000000001_1901	Present	1	c_000000000022_32	Present	1	c_000000000119_5	Present	1	c_000000000331_10	Present	1	c_000000000132_37	Present
acyl-[acyl-carrier-protein]-phospholipid O-acyltransferase / long-chain-fatty-acid--[acyl-carrier-protein] ligase [EC:2.3.1.40 6.2.1.20]	Present	1	c_000000000002_743	Present	1	c_000000000024_9	Present	1	c_000000000005_108	Present	1	c_000000000104_5	Present	1	c_000000000061_14	Present	1	c_000000000075_60	Present	1	c_000000000485_4	Present	1	c_000000000158_6	Present	1	c_000000000021_80	Present	1	c_000000000001_1102	Present	1	c_000000000042_5	Present	1	c_000000000001_1057	Present	1	c_000000000035_18	Present	1	c_000000000063_15	Present	1	c_000000000164_1	Present	1	c_000000000031_1	Present
acyl-CoA dehydrogenase [EC:1.3.99.-]	Present	1	c_000000000002_821	Present	1	c_000000000003_40	Present	1	c_000000000005_182	Present	1	c_000000000083_49	Present	1	c_000000000070_31	Present	1	c_000000000152_15	Present	1	c_000000000193_5	Present	1	c_000000000185_8	Present	1	c_000000000036_32	NA	NA	NA	Present	1	c_000000000090_74	Present	1	c_000000000001_3213	Present	1	c_000000000043_151	NA	NA	NA	NA	NA	NA	NA	NA	NA	Present
acyl-CoA thioester hydrolase [EC:3.1.2.-]	Present	2	c_000000000002_210, c_000000000002_458	Present	2	c_000000000002_49, c_000000000029_9	Present	2	c_000000000008_149, c_000000000012_102	Present	2	c_000000000039_4, c_000000000076_50	Present	1	c_000000000060_35	Present	2	c_000000000131_28, c_000000000135_51	Present	2	c_000000000430_4, c_000000000488_2	Present	2	c_000000000166_16, c_000000000170_15	Present	2	c_000000000004_95, c_000000000015_54	Present	1	c_000000000001_1687	Present	2	c_000000000004_4, c_000000000008_41	Present	2	c_000000000001_1788, c_000000000001_2896	Present	2	c_000000000073_23, c_000000000089_15	Present	1	c_000000000101_154	Present	2	c_000000000020_11, c_000000000095_15	Present	2	c_000000000038_40, c_000000000053_9	Present
acyl-CoA thioesterase I [EC:3.1.2.- 3.1.2.2 3.1.1.2 3.1.1.5]	Present	1	c_000000000001_2279	Present	1	c_000000000011_135	Present	1	c_000000000001_325	Present	1	c_000000000080_8	Present	1	c_000000000054_22	Present	1	c_000000000114_9	NA	NA	NA	Present	2	c_000000000066_45, c_000000000205_5	Present	1	c_000000000024_43	Present	1	c_000000000001_1201	Present	1	c_000000000048_90	Present	2	c_000000000001_1694, c_000000000001_1897	Present	2	c_000000000022_36, c_000000000049_31	Present	1	c_000000000145_75	Present	1	c_000000000101_14	Present	1	c_000000000056_44	Present
acyl-CoA thioesterase YciA [EC:3.1.2.-]	NA	NA	NA	NA	NA	NA	NA	NA	NA	NA	NA	NA	NA	NA	NA	NA	NA	NA	NA	NA	NA	NA	NA	NA	NA	NA	NA	Present	1	c_000000000001_109	NA	NA	NA	NA	NA	NA	NA	NA	NA	Present	1	c_000000000071_27	NA	NA	NA	NA	NA	NA	NA
acyl-lipid omega-6 desaturase (Delta-12 desaturase) [EC:1.14.19.23 1.14.19.45]	NA	NA	NA	NA	NA	NA	NA	NA	NA	NA	NA	NA	NA	NA	NA	NA	NA	NA	NA	NA	NA	NA	NA	NA	NA	NA	NA	Present	1	c_000000000001_1767	NA	NA	NA	Present	1	c_000000000001_3034	Present	1	c_000000000038_34	NA	NA	NA	NA	NA	NA	NA	NA	NA	NA
acylaminoacyl-peptidase [EC:3.4.19.1]	NA	NA	NA	NA	NA	NA	NA	NA	NA	NA	NA	NA	NA	NA	NA	NA	NA	NA	NA	NA	NA	NA	NA	NA	NA	NA	NA	NA	NA	NA	NA	NA	NA	NA	NA	NA	NA	NA	NA	NA	NA	NA	NA	NA	NA	NA	NA	NA	NA
acylglycerol lipase [EC:3.1.1.23]	Present	1	c_000000000003_225	Present	1	c_000000000010_167	Present	1	c_000000000007_55	Present	1	c_000000000099_90	Present	1	c_000000000011_4	Present	1	c_000000000089_17	NA	NA	NA	Present	2	c_000000000156_13, c_000000000164_24	Present	1	c_000000000038_42	Present	1	c_000000000001_3668	Present	1	c_000000000067_7	Present	2	c_000000000001_1419, c_000000000001_3291	Present	2	c_000000000037_13, c_000000000077_11	Present	1	c_000000000033_22	Present	2	c_000000000176_7, c_000000000358_4	Present	1	c_000000000051_3	Present
acylphosphatase [EC:3.6.1.7]	Present	1	c_000000000002_1003	Present	1	c_000000000026_20	Present	1	c_000000000004_201	Present	1	c_000000000041_11	Present	1	c_000000000050_72	Present	1	c_000000000097_3	Present	1	c_000000000148_2	Present	1	c_000000000077_80	Present	1	c_000000000040_21	Present	1	c_000000000001_3335	Present	1	c_000000000060_130	Present	1	c_000000000001_2193	Present	1	c_000000000048_41	Present	1	c_000000000075_17	NA	NA	NA	Present	1	c_000000000038_11	Present
acylpyruvate hydrolase [EC:3.7.1.5]	Present	1	c_000000000001_2290	NA	NA	NA	Present	1	c_000000000001_312	Present	1	c_000000000080_22	Present	1	c_000000000041_42	Present	1	c_000000000039_33	NA	NA	NA	NA	NA	NA	Present	1	c_000000000024_54	NA	NA	NA	NA	NA	NA	NA	NA	NA	NA	NA	NA	NA	NA	NA	Present	1	c_000000000356_16	NA	NA	NA	NA
adaptor protein CIKS	NA	NA	NA	NA	NA	NA	NA	NA	NA	NA	NA	NA	NA	NA	NA	NA	NA	NA	NA	NA	NA	NA	NA	NA	NA	NA	NA	NA	NA	NA	NA	NA	NA	NA	NA	NA	NA	NA	NA	NA	NA	NA	NA	NA	NA	NA	NA	NA	NA
adenine deaminase [EC:3.5.4.2]	NA	NA	NA	NA	NA	NA	NA	NA	NA	NA	NA	NA	Present	1	c_000000000125_4	NA	NA	NA	NA	NA	NA	Present	1	c_000000000005_6	Present	1	c_000000000038_44	Present	1	c_000000000001_2399	NA	NA	NA	Present	1	c_000000000001_4347	Present	1	c_000000000041_40	NA	NA	NA	NA	NA	NA	NA	NA	NA	Present
adenine phosphoribosyltransferase [EC:2.4.2.7]	Present	1	c_000000000001_687	Present	1	c_000000000007_107	Present	1	c_000000000003_256	Present	1	c_000000000065_34	Present	1	c_000000000121_29	Present	1	c_000000000074_13	NA	NA	NA	Present	1	c_000000000215_2	NA	NA	NA	Present	1	c_000000000001_2531	Present	1	c_000000000059_15	Present	1	c_000000000001_3699	Present	1	c_000000000043_42	Present	1	c_000000000130_2	Present	1	c_000000000322_15	Present	1	c_000000000130_2	Present
adenine-specific DNA-methyltransferase [EC:2.1.1.72]	Present	1	c_000000000001_1995	Present	3	c_000000000001_79, c_000000000009_23, c_000000000009_24	NA	NA	NA	NA	NA	NA	Present	1	c_000000000071_4	NA	NA	NA	Present	1	c_000000000432_5	Present	2	c_000000000169_12, c_000000000174_16	Present	2	c_000000000015_40, c_000000000037_70	NA	NA	NA	Present	4	c_000000000006_2, c_000000000027_3, c_000000000027_4, c_000000000045_13	NA	NA	NA	NA	NA	NA	Present	2	c_000000000073_15, c_000000000101_105	NA	NA	NA	Present	2	c_000000000047_23, c_000000000111_44	NA
adenine/guanine/hypoxanthine permease	NA	NA	NA	Present	1	c_000000000004_74	NA	NA	NA	Present	1	c_000000000121_24	Present	1	c_000000000131_22	Present	1	c_000000000102_10	NA	NA	NA	Present	1	c_000000000150_72	Present	1	c_000000000044_127	NA	NA	NA	Present	2	c_000000000002_2, c_000000000091_17	NA	NA	NA	NA	NA	NA	NA	NA	NA	NA	NA	NA	Present	1	c_000000000024_94	Present
adenosine kinase [EC:2.7.1.20]	NA	NA	NA	Present	1	c_000000000001_83	NA	NA	NA	Present	1	c_000000000087_15	NA	NA	NA	Present	1	c_000000000012_64	Present	1	c_000000000017_10	NA	NA	NA	Present	1	c_000000000007_127	NA	NA	NA	Present	1	c_000000000068_24	NA	NA	NA	NA	NA	NA	NA	NA	NA	Present	1	c_000000000311_13	Present	1	c_000000000024_78	Present
adenosylcobinamide hydrolase [EC:3.5.1.90]	NA	NA	NA	NA	NA	NA	NA	NA	NA	NA	NA	NA	NA	NA	NA	NA	NA	NA	NA	NA	NA	NA	NA	NA	NA	NA	NA	NA	NA	NA	NA	NA	NA	Present	1	c_000000000001_2841	NA	NA	NA	NA	NA	NA	NA	NA	NA	NA	NA	NA	NA
adenosylcobinamide kinase / adenosylcobinamide-phosphate guanylyltransferase [EC:2.7.1.156 2.7.7.62]	Present	1	c_000000000001_1704	Present	1	c_000000000001_277	Present	1	c_000000000017_49	Present	1	c_000000000084_41	Present	1	c_000000000141_3	Present	1	c_000000000046_75	Present	1	c_000000000383_6	Present	1	c_000000000171_19	Present	1	c_000000000008_66	Present	1	c_000000000001_3334	Present	1	c_000000000014_16	Present	1	c_000000000001_1565	Present	1	c_000000000046_36	Present	1	c_000000000075_16	Present	1	c_000000000201_14	Present	1	c_000000000115_117	Present
adenosylcobinamide-GDP ribazoletransferase [EC:2.7.8.26]	Present	1	c_000000000001_1698	Present	1	c_000000000001_282	Present	1	c_000000000017_44	Present	1	c_000000000084_36	Present	1	c_000000000141_8	Present	1	c_000000000046_70	Present	1	c_000000000383_4	Present	1	c_000000000171_14	Present	1	c_000000000008_71	Present	1	c_000000000001_3329	Present	1	c_000000000014_11	Present	1	c_000000000001_1560	Present	1	c_000000000046_41	Present	1	c_000000000075_11	Present	1	c_000000000201_10	Present	1	c_000000000125_1	Present
adenosylcobinamide-phosphate synthase [EC:6.3.1.10]	Present	1	c_000000000001_1703	Present	1	c_000000000001_278	Present	1	c_000000000017_48	Present	1	c_000000000084_40	Present	1	c_000000000141_4	Present	1	c_000000000046_74	NA	NA	NA	Present	1	c_000000000171_18	Present	1	c_000000000008_67	Present	1	c_000000000001_3333	Present	1	c_000000000014_15	Present	1	c_000000000001_1564	Present	1	c_000000000046_37	Present	1	c_000000000075_15	Present	1	c_000000000201_13	Present	1	c_000000000115_116	Present
adenosylcobyric acid synthase [EC:6.3.5.10]	Present	1	c_000000000001_1701	Present	1	c_000000000001_279	Present	1	c_000000000017_47	Present	1	c_000000000084_39	Present	1	c_000000000141_5	Present	1	c_000000000046_73	NA	NA	NA	Present	1	c_000000000171_17	Present	1	c_000000000008_68	Present	2	c_000000000001_2400, c_000000000001_3332	Present	1	c_000000000014_14	Present	1	c_000000000001_1563	Present	1	c_000000000046_38	Present	1	c_000000000075_14	Present	1	c_000000000201_12	Present	1	c_000000000125_11	Present
adenosylhomocysteinase [EC:3.13.2.1]	Present	2	c_000000000001_1578, c_000000000002_935	Present	2	c_000000000001_152, c_000000000012_68	Present	2	c_000000000002_548, c_000000000004_133	Present	2	c_000000000098_175, c_000000000119_77	Present	1	c_000000000118_30	Present	2	c_000000000092_19, c_000000000122_88	Present	1	c_000000000498_4	Present	1	c_000000000066_56	Present	2	c_000000000007_58, c_000000000014_3	Present	1	c_000000000001_328	Present	2	c_000000000012_28, c_000000000087_24	Present	2	c_000000000001_283, c_000000000001_1908	Present	2	c_000000000022_25, c_000000000056_16	Present	1	c_000000000119_12	Present	2	c_000000000250_15, c_000000000304_1	Present	1	c_000000000030_11	Present
adenosylhomocysteine nucleosidase [EC:3.2.2.9]	NA	NA	NA	NA	NA	NA	Present	1	c_000000000003_262	Present	1	c_000000000089_69	Present	1	c_000000000121_23	Present	1	c_000000000074_7	NA	NA	NA	Present	1	c_000000000215_9	NA	NA	NA	NA	NA	NA	NA	NA	NA	NA	NA	NA	NA	NA	NA	NA	NA	NA	NA	NA	NA	Present	2	c_000000000024_85, c_000000000130_8	NA
adenosylmethionine---8-amino-7-oxononanoate aminotransferase [EC:2.6.1.62]	Present	1	c_000000000001_1581	Present	1	c_000000000001_154	Present	1	c_000000000002_550	Present	1	c_000000000119_79	Present	1	c_000000000118_33	Present	1	c_000000000092_17	Present	1	c_000000000154_3	Present	1	c_000000000066_58	Present	1	c_000000000007_56	Present	2	c_000000000001_326, c_000000000001_2360	Present	1	c_000000000087_29	Present	1	c_000000000001_1910	Present	1	c_000000000022_23	Present	1	c_000000000119_14	Present	2	c_000000000096_1, c_000000000250_12	Present	1	c_000000000030_8	Present
adenylate cyclase [EC:4.6.1.1]	Present	1	c_000000000001_882	Present	2	c_000000000005_135, c_000000000009_65	Present	1	c_000000000003_87	Present	2	c_000000000113_9, c_000000000114_65	Present	3	c_000000000027_55, c_000000000028_2, c_000000000123_11	Present	4	c_000000000023_7, c_000000000028_1, c_000000000073_73, c_000000000110_16	NA	NA	NA	NA	NA	NA	Present	3	c_000000000002_5, c_000000000021_7, c_000000000047_3	NA	NA	NA	Present	2	c_000000000027_45, c_000000000050_135	NA	NA	NA	NA	NA	NA	NA	NA	NA	NA	NA	NA	Present	2	c_000000000063_24, c_000000000117_1	NA
adenylate cyclase, class 1 [EC:4.6.1.1]	Present	2	c_000000000001_2362, c_000000000002_187	Present	1	c_000000000001_164	Present	1	c_000000000001_244	Present	2	c_000000000077_21, c_000000000087_49	Present	2	c_000000000052_42, c_000000000129_4	Present	1	c_000000000012_8	NA	NA	NA	NA	NA	NA	Present	1	c_000000000007_46	NA	NA	NA	Present	1	c_000000000051_2	Present	1	c_000000000001_2052	Present	1	c_000000000098_113	NA	NA	NA	Present	1	c_000000000408_2	Present	1	c_000000000108_7	NA
adenylate cyclase, class 2 [EC:4.6.1.1]	NA	NA	NA	NA	NA	NA	NA	NA	NA	NA	NA	NA	NA	NA	NA	NA	NA	NA	NA	NA	NA	NA	NA	NA	NA	NA	NA	NA	NA	NA	NA	NA	NA	Present	1	c_000000000001_60	NA	NA	NA	NA	NA	NA	NA	NA	NA	NA	NA	NA	NA
adenylate kinase [EC:2.7.4.3]	Present	1	c_000000000001_88	Present	1	c_000000000013_46	Present	1	c_000000000010_135	Present	1	c_000000000115_43	Present	1	c_000000000137_16	Present	1	c_000000000021_3	Present	1	c_000000000311_3	Present	1	c_000000000161_31	Present	1	c_000000000016_20	Present	1	c_000000000001_2909	Present	1	c_000000000085_62	Present	1	c_000000000001_906	Present	1	c_000000000032_90	Present	1	c_000000000097_12	Present	1	c_000000000202_1	Present	1	c_000000000113_35	Present
adenylosuccinate lyase [EC:4.3.2.2]	Present	1	c_000000000001_617	Present	1	c_000000000014_58	Present	1	c_000000000003_344	Present	1	c_000000000071_3	Present	1	c_000000000120_27	Present	1	c_000000000074_19	Present	1	c_000000000085_3	Present	1	c_000000000150_123	Present	1	c_000000000031_24	Present	1	c_000000000001_150	Present	1	c_000000000021_26	Present	1	c_000000000001_592	Present	1	c_000000000011_59	Present	1	c_000000000104_9	Present	1	c_000000000167_18	Present	1	c_000000000114_59	Present
adenylosuccinate synthase [EC:6.3.4.4]	Present	1	c_000000000003_244	Present	1	c_000000000002_191	Present	1	c_000000000007_31	Present	1	c_000000000099_125	Present	1	c_000000000018_13	Present	1	c_000000000056_14	Present	1	c_000000000162_2	Present	1	c_000000000143_2	Present	1	c_000000000020_47	Present	1	c_000000000001_2166	Present	1	c_000000000050_17	Present	1	c_000000000001_3335	Present	1	c_000000000066_6	Present	1	c_000000000123_15	Present	1	c_000000000339_6	Present	1	c_000000000118_51	Present
adenylylsulfate kinase [EC:2.7.1.25]	Present	1	c_000000000002_52	Present	1	c_000000000005_85	Present	1	c_000000000006_193	Present	2	c_000000000095_29, c_000000000097_31	Present	1	c_000000000103_23	Present	1	c_000000000018_58	NA	NA	NA	NA	NA	NA	Present	1	c_000000000006_74	Present	1	c_000000000001_955	Present	1	c_000000000015_19	Present	2	c_000000000001_1855, c_000000000001_3107	Present	1	c_000000000022_80	NA	NA	NA	NA	NA	NA	Present	2	c_000000000118_87, c_000000000118_162	NA
ADP-dependent NAD(P)H-hydrate dehydratase / NAD(P)H-hydrate epimerase [EC:4.2.1.136 5.1.99.6]	Present	1	c_000000000002_1235	Present	1	c_000000000012_48	Present	1	c_000000000007_184	Present	1	c_000000000057_2	Present	1	c_000000000141_22	Present	1	c_000000000094_12	Present	1	c_000000000298_6	Present	1	c_000000000149_34	Present	1	c_000000000014_23	Present	1	c_000000000001_785	Present	1	c_000000000012_7	Present	1	c_000000000001_3750	Present	1	c_000000000043_94	Present	1	c_000000000076_25	Present	1	c_000000000156_5	Present	1	c_000000000055_100	Present
ADP-L-glycero-D-manno-heptose 6-epimerase [EC:5.1.3.20]	Present	1	c_000000000001_1803	Present	1	c_000000000007_176	Present	1	c_000000000018_1	Present	1	c_000000000093_1	Present	1	c_000000000096_1	Present	1	c_000000000036_1	Present	1	c_000000000285_13	Present	1	c_000000000066_80	Present	1	c_000000000027_75	Present	1	c_000000000001_1548	Present	1	c_000000000036_37	Present	1	c_000000000001_1932	Present	1	c_000000000022_1	Present	1	c_000000000090_1	Present	1	c_000000000300_17	Present	1	c_000000000030_47	Present
ADP-ribose diphosphatase [EC:3.6.1.-]	Present	1	c_000000000001_1876	Present	1	c_000000000007_57	Present	1	c_000000000001_647	Present	1	c_000000000093_98	Present	1	c_000000000124_7	Present	1	c_000000000151_201	Present	1	c_000000000253_13	Present	1	c_000000000205_41	Present	1	c_000000000050_125	Present	1	c_000000000001_1072	Present	1	c_000000000071_9	Present	1	c_000000000001_1734	Present	1	c_000000000034_12	Present	1	c_000000000063_77	Present	1	c_000000000327_14	Present	1	c_000000000006_4	Present
ADP-ribose pyrophosphatase [EC:3.6.1.13 3.6.1.-]	Present	1	c_000000000003_106	Present	1	c_000000000005_49	Present	1	c_000000000007_311	Present	1	c_000000000094_70	Present	1	c_000000000079_24	Present	1	c_000000000112_19	Present	1	c_000000000131_9	NA	NA	NA	Present	1	c_000000000006_37	Present	1	c_000000000001_3640	Present	1	c_000000000022_3	Present	1	c_000000000001_4013	NA	NA	NA	Present	1	c_000000000033_50	NA	NA	NA	Present	1	c_000000000038_4	Present
ADP-ribosyl-[dinitrogen reductase] hydrolase [EC:3.2.2.24]	Present	1	c_000000000001_2534	Present	1	c_000000000003_290	Present	1	c_000000000001_72	Present	1	c_000000000114_71	NA	NA	NA	Present	1	c_000000000046_106	NA	NA	NA	Present	1	c_000000000172_39	Present	1	c_000000000010_114	NA	NA	NA	Present	1	c_000000000057_76	Present	1	c_000000000001_295	Present	1	c_000000000056_31	NA	NA	NA	NA	NA	NA	Present	1	c_000000000085_29	Present
aerobic C4-dicarboxylate transport protein	Present	1	c_000000000001_13	Present	1	c_000000000006_94	Present	1	c_000000000009_69	NA	NA	NA	Present	1	c_000000000062_4	Present	1	c_000000000032_59	Present	1	c_000000000360_2	Present	1	c_000000000033_37	Present	1	c_000000000032_56	Present	1	c_000000000001_124	Present	1	c_000000000073_28	Present	1	c_000000000001_784	Present	1	c_000000000065_25	Present	1	c_000000000071_14	NA	NA	NA	Present	1	c_000000000004_37	Present
aerotaxis receptor	NA	NA	NA	NA	NA	NA	NA	NA	NA	NA	NA	NA	NA	NA	NA	NA	NA	NA	NA	NA	NA	NA	NA	NA	NA	NA	NA	NA	NA	NA	NA	NA	NA	NA	NA	NA	NA	NA	NA	NA	NA	NA	NA	NA	NA	NA	NA	NA	NA
agmatine deiminase [EC:3.5.3.12]	Present	1	c_000000000001_157	Present	1	c_000000000015_85	Present	1	c_000000000010_71	Present	1	c_000000000118_24	Present	1	c_000000000039_7	Present	1	c_000000000033_16	Present	2	c_000000000484_6, c_000000000498_11	Present	1	c_000000000149_12	Present	1	c_000000000001_41	Present	1	c_000000000001_2853	Present	1	c_000000000052_2	Present	1	c_000000000001_3718	Present	1	c_000000000043_62	Present	1	c_000000000066_49	Present	1	c_000000000185_1	Present	1	c_000000000088_36	Present
AI-2 transport protein TqsA	NA	NA	NA	NA	NA	NA	NA	NA	NA	NA	NA	NA	NA	NA	NA	NA	NA	NA	NA	NA	NA	NA	NA	NA	NA	NA	NA	NA	NA	NA	NA	NA	NA	Present	1	c_000000000001_1356	Present	1	c_000000000076_108	NA	NA	NA	NA	NA	NA	NA	NA	NA	NA
alanine dehydrogenase [EC:1.4.1.1]	Present	1	c_000000000001_2223	Present	1	c_000000000009_154	Present	1	c_000000000001_388	Present	1	c_000000000087_81	Present	1	c_000000000066_7	Present	1	c_000000000155_37	Present	1	c_000000000181_4	Present	1	c_000000000111_187	Present	1	c_000000000033_19	Present	1	c_000000000001_1466	Present	1	c_000000000089_60	Present	1	c_000000000001_1118	Present	1	c_000000000109_42	Present	1	c_000000000090_80	Present	1	c_000000000423_2	Present	1	c_000000000005_35	Present
alanine or glycine:cation symporter, AGCS family	NA	NA	NA	NA	NA	NA	NA	NA	NA	NA	NA	NA	NA	NA	NA	NA	NA	NA	NA	NA	NA	NA	NA	NA	NA	NA	NA	NA	NA	NA	NA	NA	NA	Present	1	c_000000000001_2017	Present	1	c_000000000058_3	NA	NA	NA	NA	NA	NA	NA	NA	NA	Present
alanine racemase [EC:5.1.1.1]	Present	1	c_000000000001_1263	Present	1	c_000000000004_265	Present	1	c_000000000002_266	Present	1	c_000000000078_33	Present	1	c_000000000141_47	Present	1	c_000000000066_29	Present	1	c_000000000367_2	Present	1	c_000000000133_4	Present	1	c_000000000012_6	Present	1	c_000000000001_121	Present	1	c_000000000011_6	Present	1	c_000000000001_956	Present	1	c_000000000032_138	Present	1	c_000000000071_17	Present	1	c_000000000125_3	Present	1	c_000000000018_3	Present
alanine-glyoxylate transaminase / serine-glyoxylate transaminase / serine-pyruvate transaminase [EC:2.6.1.44 2.6.1.45 2.6.1.51]	NA	NA	NA	NA	NA	NA	NA	NA	NA	NA	NA	NA	NA	NA	NA	NA	NA	NA	NA	NA	NA	NA	NA	NA	NA	NA	NA	NA	NA	NA	NA	NA	NA	Present	1	c_000000000001_2538	Present	1	c_000000000050_9	NA	NA	NA	NA	NA	NA	NA	NA	NA	NA
alanine-synthesizing transaminase [EC:2.6.1.-]	Present	1	c_000000000001_1006	Present	1	c_000000000016_13	Present	1	c_000000000003_30	Present	1	c_000000000094_19	Present	1	c_000000000050_32	Present	1	c_000000000035_9	NA	NA	NA	Present	1	c_000000000183_61	Present	1	c_000000000039_45	Present	1	c_000000000001_3427	Present	1	c_000000000062_122	Present	1	c_000000000001_3955	Present	1	c_000000000052_24	Present	1	c_000000000072_39	Present	1	c_000000000137_7	Present	1	c_000000000119_13	Present
alanyl-tRNA synthetase [EC:6.1.1.7]	Present	1	c_000000000002_981	Present	1	c_000000000027_17	Present	1	c_000000000004_184	Present	1	c_000000000059_20	Present	1	c_000000000088_20	Present	1	c_000000000078_40	Present	1	c_000000000181_1	Present	1	c_000000000150_76	Present	1	c_000000000040_37	Present	1	c_000000000001_3908	Present	1	c_000000000060_115	Present	1	c_000000000001_544	Present	1	c_000000000011_11	Present	1	c_000000000131_5	Present	1	c_000000000347_2	Present	1	c_000000000047_14	Present
alcohol dehydrogenase (NADP+) [EC:1.1.1.2]	Present	1	c_000000000001_308	NA	NA	NA	Present	1	c_000000000004_353	Present	1	c_000000000098_66	Present	1	c_000000000125_11	NA	NA	NA	NA	NA	NA	Present	1	c_000000000033_35	NA	NA	NA	Present	1	c_000000000001_1926	NA	NA	NA	NA	NA	NA	NA	NA	NA	Present	1	c_000000000067_17	Present	1	c_000000000034_6	Present	1	c_000000000096_20	Present
alcohol dehydrogenase (quinone), cytochrome c subunit [EC:1.1.5.5]	Present	1	c_000000000001_255	NA	NA	NA	Present	1	c_000000000019_20	Present	1	c_000000000098_8	NA	NA	NA	Present	1	c_000000000112_7	NA	NA	NA	Present	1	c_000000000111_32	NA	NA	NA	NA	NA	NA	NA	NA	NA	NA	NA	NA	NA	NA	NA	NA	NA	NA	NA	NA	NA	NA	NA	NA	Present
alcohol dehydrogenase [EC:1.1.1.-]	NA	NA	NA	NA	NA	NA	NA	NA	NA	NA	NA	NA	NA	NA	NA	NA	NA	NA	NA	NA	NA	NA	NA	NA	NA	NA	NA	Present	1	c_000000000001_4158	NA	NA	NA	NA	NA	NA	NA	NA	NA	NA	NA	NA	NA	NA	NA	NA	NA	NA	NA
alcohol dehydrogenase, propanol-preferring [EC:1.1.1.1]	NA	NA	NA	Present	1	c_000000000012_70	NA	NA	NA	NA	NA	NA	NA	NA	NA	NA	NA	NA	NA	NA	NA	Present	1	c_000000000004_5	Present	1	c_000000000014_1	NA	NA	NA	Present	1	c_000000000012_30	Present	1	c_000000000001_3603	Present	1	c_000000000091_1	NA	NA	NA	NA	NA	NA	NA	NA	NA	Present
alcohol/geraniol dehydrogenase (NADP+) [EC:1.1.1.2 1.1.1.183]	NA	NA	NA	Present	1	c_000000000012_63	NA	NA	NA	Present	1	c_000000000098_176	Present	1	c_000000000108_3	Present	1	c_000000000122_86	NA	NA	NA	NA	NA	NA	Present	1	c_000000000014_8	NA	NA	NA	Present	1	c_000000000012_23	Present	1	c_000000000001_1826	Present	1	c_000000000082_6	NA	NA	NA	NA	NA	NA	Present	1	c_000000000043_2	NA
aldehyde dehydrogenase [EC:1.2.1.-]	Present	1	c_000000000001_60	Present	1	c_000000000006_14	Present	1	c_000000000009_22	Present	1	c_000000000115_60	Present	1	c_000000000137_11	Present	1	c_000000000032_5	NA	NA	NA	Present	1	c_000000000227_29	Present	1	c_000000000035_54	NA	NA	NA	Present	1	c_000000000001_56	NA	NA	NA	NA	NA	NA	NA	NA	NA	Present	1	c_000000000055_9	Present	1	c_000000000061_7	Present
aldose 1-epimerase [EC:5.1.3.3]	NA	NA	NA	NA	NA	NA	NA	NA	NA	Present	1	c_000000000041_6	NA	NA	NA	NA	NA	NA	NA	NA	NA	Present	1	c_000000000088_51	NA	NA	NA	NA	NA	NA	NA	NA	NA	Present	1	c_000000000001_2352	Present	1	c_000000000087_29	NA	NA	NA	NA	NA	NA	NA	NA	NA	NA
aldose sugar dehydrogenase [EC:1.1.5.-]	NA	NA	NA	NA	NA	NA	NA	NA	NA	NA	NA	NA	NA	NA	NA	NA	NA	NA	NA	NA	NA	NA	NA	NA	NA	NA	NA	NA	NA	NA	NA	NA	NA	Present	1	c_000000000001_3777	Present	1	c_000000000043_107	NA	NA	NA	NA	NA	NA	NA	NA	NA	NA
alginate O-acetyltransferase complex protein AlgI	NA	NA	NA	Present	2	c_000000000001_305, c_000000000007_117	Present	1	c_000000000011_89	NA	NA	NA	NA	NA	NA	NA	NA	NA	NA	NA	NA	Present	2	c_000000000198_15, c_000000000205_85	Present	2	c_000000000008_94, c_000000000027_11	NA	NA	NA	Present	2	c_000000000018_34, c_000000000043_24	Present	2	c_000000000001_1785, c_000000000001_1868	NA	NA	NA	NA	NA	NA	Present	1	c_000000000114_16	NA	NA	NA	Present
alginate O-acetyltransferase complex protein AlgJ	NA	NA	NA	NA	NA	NA	NA	NA	NA	NA	NA	NA	NA	NA	NA	NA	NA	NA	NA	NA	NA	NA	NA	NA	NA	NA	NA	NA	NA	NA	NA	NA	NA	Present	1	c_000000000001_1869	NA	NA	NA	NA	NA	NA	NA	NA	NA	NA	NA	NA	Present
alkaline phosphatase [EC:3.1.3.1]	Present	1	c_000000000002_29	Present	1	c_000000000002_321	NA	NA	NA	NA	NA	NA	Present	1	c_000000000032_6	Present	1	c_000000000106_3	Present	2	c_000000000016_5, c_000000000021_5	Present	1	c_000000000218_11	Present	1	c_000000000049_14	Present	1	c_000000000001_765	Present	1	c_000000000056_38	Present	1	c_000000000001_1447	Present	1	c_000000000062_19	NA	NA	NA	NA	NA	NA	Present	2	c_000000000077_4, c_000000000077_5	Present
alkaline phosphatase D [EC:3.1.3.1]	NA	NA	NA	NA	NA	NA	NA	NA	NA	NA	NA	NA	NA	NA	NA	NA	NA	NA	Present	2	c_000000000021_3, c_000000000243_3	Present	1	c_000000000122_57	NA	NA	NA	Present	1	c_000000000001_2152	NA	NA	NA	Present	2	c_000000000001_213, c_000000000001_4090	Present	2	c_000000000028_3, c_000000000036_63	Present	1	c_000000000044_72	Present	1	c_000000000068_2	NA	NA	NA	Present
alkane 1-monooxygenase [EC:1.14.15.3]	NA	NA	NA	NA	NA	NA	NA	NA	NA	NA	NA	NA	NA	NA	NA	NA	NA	NA	Present	1	c_000000000495_3	NA	NA	NA	NA	NA	NA	NA	NA	NA	NA	NA	NA	NA	NA	NA	NA	NA	NA	NA	NA	NA	NA	NA	NA	NA	NA	NA	NA
alkanesulfonate monooxygenase [EC:1.14.14.5 1.14.14.34]	NA	NA	NA	NA	NA	NA	Present	1	c_000000000019_6	Present	1	c_000000000061_40	NA	NA	NA	NA	NA	NA	NA	NA	NA	Present	1	c_000000000024_3	NA	NA	NA	Present	1	c_000000000001_3615	NA	NA	NA	NA	NA	NA	NA	NA	NA	NA	NA	NA	NA	NA	NA	NA	NA	NA	Present
alkyldihydroxyacetonephosphate synthase [EC:2.5.1.26]	NA	NA	NA	NA	NA	NA	NA	NA	NA	NA	NA	NA	NA	NA	NA	NA	NA	NA	NA	NA	NA	NA	NA	NA	NA	NA	NA	NA	NA	NA	NA	NA	NA	NA	NA	NA	NA	NA	NA	NA	NA	NA	NA	NA	NA	NA	NA	NA	NA
all-trans-8'-apo-beta-carotenal 15,15'-oxygenase [EC:1.13.11.75]	NA	NA	NA	NA	NA	NA	NA	NA	NA	NA	NA	NA	NA	NA	NA	NA	NA	NA	NA	NA	NA	NA	NA	NA	NA	NA	NA	NA	NA	NA	NA	NA	NA	NA	NA	NA	NA	NA	NA	NA	NA	NA	NA	NA	NA	NA	NA	NA	NA
all-trans-retinol 13,14-reductase [EC:1.3.99.23]	NA	NA	NA	NA	NA	NA	NA	NA	NA	NA	NA	NA	NA	NA	NA	NA	NA	NA	NA	NA	NA	NA	NA	NA	NA	NA	NA	NA	NA	NA	NA	NA	NA	NA	NA	NA	NA	NA	NA	NA	NA	NA	NA	NA	NA	Present	1	c_000000000038_23	NA
allophanate hydrolase [EC:3.5.1.54]	NA	NA	NA	NA	NA	NA	NA	NA	NA	NA	NA	NA	NA	NA	NA	NA	NA	NA	NA	NA	NA	NA	NA	NA	NA	NA	NA	NA	NA	NA	NA	NA	NA	NA	NA	NA	NA	NA	NA	NA	NA	NA	NA	NA	NA	NA	NA	NA	NA
alpha-1,3-mannosyltransferase [EC:2.4.1.252]	NA	NA	NA	NA	NA	NA	NA	NA	NA	NA	NA	NA	NA	NA	NA	NA	NA	NA	NA	NA	NA	NA	NA	NA	NA	NA	NA	NA	NA	NA	NA	NA	NA	NA	NA	NA	NA	NA	NA	NA	NA	NA	NA	NA	NA	Present	1	c_000000000040_22	NA
alpha-2-macroglobulin	NA	NA	NA	NA	NA	NA	NA	NA	NA	Present	1	c_000000000110_18	NA	NA	NA	Present	1	c_000000000134_27	NA	NA	NA	Present	1	c_000000000194_45	NA	NA	NA	NA	NA	NA	NA	NA	NA	NA	NA	NA	NA	NA	NA	NA	NA	NA	NA	NA	NA	NA	NA	NA	Present
alpha-D-ribose 1-methylphosphonate 5-phosphate C-P lyase [EC:4.7.1.1]	NA	NA	NA	NA	NA	NA	NA	NA	NA	NA	NA	NA	NA	NA	NA	NA	NA	NA	NA	NA	NA	NA	NA	NA	NA	NA	NA	NA	NA	NA	NA	NA	NA	NA	NA	NA	Present	1	c_000000000054_62	NA	NA	NA	NA	NA	NA	NA	NA	NA	NA
alpha-D-ribose 1-methylphosphonate 5-triphosphate diphosphatase [EC:3.6.1.63]	NA	NA	NA	NA	NA	NA	NA	NA	NA	NA	NA	NA	NA	NA	NA	NA	NA	NA	NA	NA	NA	NA	NA	NA	NA	NA	NA	NA	NA	NA	NA	NA	NA	NA	NA	NA	Present	1	c_000000000054_59	NA	NA	NA	NA	NA	NA	NA	NA	NA	NA
alpha-D-ribose 1-methylphosphonate 5-triphosphate synthase subunit PhnG [EC:2.7.8.37]	NA	NA	NA	NA	NA	NA	NA	NA	NA	NA	NA	NA	NA	NA	NA	NA	NA	NA	NA	NA	NA	NA	NA	NA	NA	NA	NA	NA	NA	NA	NA	NA	NA	NA	NA	NA	Present	1	c_000000000054_65	NA	NA	NA	NA	NA	NA	NA	NA	NA	NA
alpha-D-ribose 1-methylphosphonate 5-triphosphate synthase subunit PhnH [EC:2.7.8.37]	NA	NA	NA	NA	NA	NA	NA	NA	NA	NA	NA	NA	NA	NA	NA	NA	NA	NA	NA	NA	NA	NA	NA	NA	NA	NA	NA	NA	NA	NA	NA	NA	NA	NA	NA	NA	Present	1	c_000000000054_64	NA	NA	NA	NA	NA	NA	NA	NA	NA	NA
alpha-D-ribose 1-methylphosphonate 5-triphosphate synthase subunit PhnI [EC:2.7.8.37]	NA	NA	NA	NA	NA	NA	NA	NA	NA	NA	NA	NA	NA	NA	NA	NA	NA	NA	NA	NA	NA	NA	NA	NA	NA	NA	NA	NA	NA	NA	NA	NA	NA	NA	NA	NA	Present	1	c_000000000054_63	NA	NA	NA	NA	NA	NA	NA	NA	NA	NA
alpha-D-ribose 1-methylphosphonate 5-triphosphate synthase subunit PhnL [EC:2.7.8.37]	NA	NA	NA	NA	NA	NA	NA	NA	NA	NA	NA	NA	NA	NA	NA	NA	NA	NA	NA	NA	NA	NA	NA	NA	NA	NA	NA	NA	NA	NA	NA	NA	NA	NA	NA	NA	Present	1	c_000000000054_60	NA	NA	NA	NA	NA	NA	NA	NA	NA	NA
alpha-L-arabinofuranosidase [EC:3.2.1.55]	NA	NA	NA	NA	NA	NA	NA	NA	NA	NA	NA	NA	Present	1	c_000000000130_74	NA	NA	NA	NA	NA	NA	NA	NA	NA	NA	NA	NA	NA	NA	NA	NA	NA	NA	NA	NA	NA	NA	NA	NA	NA	NA	NA	NA	NA	NA	NA	NA	NA	NA
alpha-ribazole phosphatase [EC:3.1.3.73]	Present	1	c_000000000001_1699	Present	1	c_000000000001_281	Present	1	c_000000000017_45	Present	1	c_000000000084_37	Present	1	c_000000000141_7	Present	1	c_000000000046_71	Present	1	c_000000000383_5	Present	1	c_000000000171_15	Present	1	c_000000000008_70	Present	1	c_000000000001_3330	Present	1	c_000000000014_12	Present	1	c_000000000001_1561	Present	1	c_000000000046_40	Present	1	c_000000000075_12	NA	NA	NA	Present	1	c_000000000125_2	Present
alpha,alpha-trehalase [EC:3.2.1.28]	NA	NA	NA	NA	NA	NA	NA	NA	NA	NA	NA	NA	NA	NA	NA	NA	NA	NA	NA	NA	NA	NA	NA	NA	NA	NA	NA	NA	NA	NA	NA	NA	NA	Present	1	c_000000000001_1286	Present	2	c_000000000054_39, c_000000000076_40	NA	NA	NA	NA	NA	NA	NA	NA	NA	NA
alpha(1,3/1,4) fucosyltransferase [EC:2.4.1.65 2.4.1.152]	NA	NA	NA	NA	NA	NA	Present	1	c_000000000011_48	NA	NA	NA	NA	NA	NA	NA	NA	NA	NA	NA	NA	NA	NA	NA	NA	NA	NA	NA	NA	NA	NA	NA	NA	NA	NA	NA	NA	NA	NA	NA	NA	NA	Present	1	c_000000000349_2	NA	NA	NA	NA
amidase [EC:3.5.1.4]	NA	NA	NA	NA	NA	NA	NA	NA	NA	Present	1	c_000000000050_12	Present	1	c_000000000099_44	Present	1	c_000000000025_3	NA	NA	NA	Present	1	c_000000000055_30	NA	NA	NA	NA	NA	NA	NA	NA	NA	NA	NA	NA	NA	NA	NA	NA	NA	NA	NA	NA	NA	NA	NA	NA	Present
amidophosphoribosyltransferase [EC:2.4.2.14]	Present	1	c_000000000001_865	Present	1	c_000000000005_151	Present	1	c_000000000003_104	Present	1	c_000000000090_24	Present	1	c_000000000104_14	Present	1	c_000000000063_6	Present	1	c_000000000516_3	Present	1	c_000000000216_66	Present	1	c_000000000002_21	Present	1	c_000000000001_72	NA	NA	NA	Present	1	c_000000000001_2643	Present	1	c_000000000120_48	Present	1	c_000000000074_36	Present	1	c_000000000206_1	Present	1	c_000000000118_120	Present
amino-acid N-acetyltransferase [EC:2.3.1.1]	Present	1	c_000000000001_759	Present	1	c_000000000005_180	Present	1	c_000000000003_196	Present	1	c_000000000099_12	Present	1	c_000000000042_48	Present	1	c_000000000069_5	Present	1	c_000000000496_5	Present	1	c_000000000172_68	Present	1	c_000000000040_195	Present	1	c_000000000001_4236	Present	1	c_000000000060_12	Present	1	c_000000000001_325	Present	1	c_000000000027_44	Present	1	c_000000000156_34	NA	NA	NA	Present	1	c_000000000056_8	Present
aminoglycoside 3-N-acetyltransferase [EC:2.3.1.81]	NA	NA	NA	NA	NA	NA	NA	NA	NA	NA	NA	NA	NA	NA	NA	Present	1	c_000000000151_8	NA	NA	NA	NA	NA	NA	NA	NA	NA	NA	NA	NA	NA	NA	NA	NA	NA	NA	NA	NA	NA	NA	NA	NA	NA	NA	NA	NA	NA	NA	NA
aminomethyltransferase [EC:2.1.2.10]	Present	1	c_000000000002_603	Present	1	c_000000000013_54	Present	1	c_000000000009_128	Present	1	c_000000000113_45	Present	1	c_000000000097_11	Present	1	c_000000000143_6	NA	NA	NA	Present	1	c_000000000150_17	Present	1	c_000000000016_28	Present	1	c_000000000001_118	Present	1	c_000000000085_54	Present	1	c_000000000001_191	Present	1	c_000000000028_23	Present	1	c_000000000071_19	Present	1	c_000000000156_11	Present	1	c_000000000062_54	Present
aminopeptidase N [EC:3.4.11.2]	Present	1	c_000000000001_1566	Present	1	c_000000000001_141	Present	1	c_000000000002_536	Present	1	c_000000000119_66	Present	1	c_000000000118_18	Present	1	c_000000000092_31	Present	1	c_000000000032_3	Present	1	c_000000000111_12	Present	1	c_000000000007_69	Present	1	c_000000000001_1051	Present	1	c_000000000087_13	Present	1	c_000000000001_1313	Present	1	c_000000000076_65	Present	1	c_000000000134_94	Present	1	c_000000000331_6	Present	1	c_000000000011_87	Present
ammonium transporter, Amt family	Present	2	c_000000000002_177, c_000000000002_180	Present	2	c_000000000019_8, c_000000000019_10	Present	2	c_000000000016_20, c_000000000016_23	Present	3	c_000000000098_184, c_000000000098_186, c_000000000113_27	Present	3	c_000000000003_63, c_000000000077_9, c_000000000077_11	Present	2	c_000000000084_26, c_000000000084_28	Present	4	c_000000000185_4, c_000000000240_8, c_000000000272_3, c_000000000477_2	Present	2	c_000000000088_17, c_000000000088_19	Present	2	c_000000000016_78, c_000000000016_80	Present	2	c_000000000001_960, c_000000000001_1718	Present	2	c_000000000088_4, c_000000000088_6	Present	3	c_000000000001_2383, c_000000000001_2385, c_000000000001_3296	Present	3	c_000000000037_10, c_000000000087_60, c_000000000087_62	Present	2	c_000000000068_10, c_000000000145_15	Present	2	c_000000000265_10, c_000000000265_12	Present	2	c_000000000067_16, c_000000000067_18	Present
AMP-polyphosphate phosphotransferase [EC:2.7.4.33]	Present	1	c_000000000001_290	Present	1	c_000000000009_178	Present	1	c_000000000004_368	Present	1	c_000000000098_51	Present	1	c_000000000121_1	Present	1	c_000000000032_31	NA	NA	NA	Present	1	c_000000000151_40	Present	1	c_000000000033_43	NA	NA	NA	Present	1	c_000000000089_36	Present	1	c_000000000001_2412	Present	1	c_000000000087_88	NA	NA	NA	Present	1	c_000000000055_6	Present	1	c_000000000099_32	Present
amylosucrase [EC:2.4.1.4]	Present	1	c_000000000002_34	Present	1	c_000000000005_206	Present	1	c_000000000006_173	NA	NA	NA	NA	NA	NA	NA	NA	NA	NA	NA	NA	Present	1	c_000000000022_31	Present	1	c_000000000040_169	Present	1	c_000000000001_1420	Present	1	c_000000000060_38	Present	1	c_000000000001_4422	Present	1	c_000000000112_1	Present	1	c_000000000090_121	NA	NA	NA	NA	NA	NA	Present
anaerobic dimethyl sulfoxide reductase subunit B	NA	NA	NA	NA	NA	NA	NA	NA	NA	NA	NA	NA	NA	NA	NA	NA	NA	NA	Present	1	c_000000000226_7	NA	NA	NA	NA	NA	NA	NA	NA	NA	NA	NA	NA	NA	NA	NA	NA	NA	NA	NA	NA	NA	NA	NA	NA	NA	NA	NA	NA
anaerobic magnesium-protoporphyrin IX monomethyl ester cyclase [EC:1.21.98.3]	NA	NA	NA	Present	1	c_000000000007_80	Present	1	c_000000000002_256	NA	NA	NA	NA	NA	NA	NA	NA	NA	NA	NA	NA	NA	NA	NA	Present	1	c_000000000050_149	Present	1	c_000000000001_2996	Present	1	c_000000000070_9	NA	NA	NA	NA	NA	NA	NA	NA	NA	NA	NA	NA	Present	2	c_000000000054_13, c_000000000128_48	NA
anaerobic nitric oxide reductase transcription regulator	Present	1	c_000000000001_1894	NA	NA	NA	Present	1	c_000000000001_630	Present	1	c_000000000093_113	Present	1	c_000000000131_19	Present	1	c_000000000017_6	NA	NA	NA	Present	2	c_000000000171_37, c_000000000178_12	NA	NA	NA	Present	1	c_000000000001_2689	NA	NA	NA	Present	2	c_000000000001_1595, c_000000000001_4302	Present	2	c_000000000041_10, c_000000000046_12	NA	NA	NA	NA	NA	NA	Present	1	c_000000000024_27	Present
anhydro-N-acetylmuramic acid kinase [EC:2.7.1.170]	Present	1	c_000000000002_469	Present	1	c_000000000020_27	Present	1	c_000000000002_3	Present	1	c_000000000061_3	Present	1	c_000000000024_6	Present	1	c_000000000011_34	NA	NA	NA	Present	1	c_000000000180_3	Present	1	c_000000000001_3	NA	NA	NA	Present	1	c_000000000041_27	Present	1	c_000000000001_2181	Present	1	c_000000000085_3	NA	NA	NA	Present	1	c_000000000446_3	Present	1	c_000000000040_27	Present
anthranilate phosphoribosyltransferase [EC:2.4.2.18]	Present	2	c_000000000001_1950, c_000000000002_985	Present	2	c_000000000007_16, c_000000000027_22	Present	2	c_000000000001_596, c_000000000004_188	Present	2	c_000000000059_24, c_000000000063_12	Present	2	c_000000000041_105, c_000000000066_38	Present	2	c_000000000097_15, c_000000000102_18	Present	3	c_000000000066_6, c_000000000389_5, c_000000000458_4	Present	2	c_000000000077_74, c_000000000205_66	Present	2	c_000000000040_32, c_000000000050_79	Present	2	c_000000000001_1060, c_000000000001_3340	Present	2	c_000000000060_120, c_000000000071_50	Present	2	c_000000000001_1762, c_000000000001_2199	Present	2	c_000000000048_35, c_000000000070_17	Present	2	c_000000000075_22, c_000000000134_101	Present	2	c_000000000095_5, c_000000000189_44	Present	2	c_000000000020_15, c_000000000132_10	Present
anthranilate synthase component I [EC:4.1.3.27]	Present	1	c_000000000001_1412	Present	1	c_000000000011_144	Present	2	c_000000000001_314, c_000000000002_414	Present	1	c_000000000080_20	Present	1	c_000000000041_38	Present	1	c_000000000039_35	Present	1	c_000000000264_3	Present	1	c_000000000205_63	Present	1	c_000000000024_51	Present	1	c_000000000001_1057	Present	1	c_000000000048_81	Present	1	c_000000000001_1760	Present	1	c_000000000070_20	Present	1	c_000000000134_98	Present	1	c_000000000356_13	Present	1	c_000000000025_7	Present
anthranilate synthase component II [EC:4.1.3.27]	Present	2	c_000000000001_1411, c_000000000001_2287	Present	1	c_000000000011_143	Present	2	c_000000000001_315, c_000000000002_415	Present	1	c_000000000080_19	Present	1	c_000000000041_37	Present	1	c_000000000039_36	Present	1	c_000000000264_2	Present	1	c_000000000205_64	Present	1	c_000000000024_50	Present	1	c_000000000001_1058	Present	1	c_000000000048_82	Present	1	c_000000000001_1761	Present	1	c_000000000070_19	Present	1	c_000000000134_99	Present	1	c_000000000356_12	Present	1	c_000000000025_6	Present
anti-repressor protein	NA	NA	NA	NA	NA	NA	NA	NA	NA	NA	NA	NA	NA	NA	NA	NA	NA	NA	NA	NA	NA	Present	1	c_000000000144_17	NA	NA	NA	NA	NA	NA	NA	NA	NA	NA	NA	NA	NA	NA	NA	NA	NA	NA	NA	NA	NA	NA	NA	NA	Present
anti-sigma B factor antagonist	Present	1	c_000000000002_941	Present	2	c_000000000005_115, c_000000000012_93	Present	1	c_000000000004_148	Present	1	c_000000000092_35	Present	1	c_000000000080_27	NA	NA	NA	Present	1	c_000000000522_5	Present	1	c_000000000172_14	Present	2	c_000000000006_104, c_000000000038_23	Present	2	c_000000000001_391, c_000000000001_2289	Present	2	c_000000000012_53, c_000000000050_115	Present	2	c_000000000001_264, c_000000000001_3232	Present	2	c_000000000043_130, c_000000000097_2	Present	1	c_000000000123_69	Present	1	c_000000000109_5	Present	1	c_000000000122_2	Present
antitoxin CcdA	Present	2	c_000000000001_1342, c_000000000001_2057	NA	NA	NA	Present	2	c_000000000001_514, c_000000000002_332	NA	NA	NA	Present	1	c_000000000103_25	Present	2	c_000000000040_41, c_000000000045_4	NA	NA	NA	NA	NA	NA	NA	NA	NA	NA	NA	NA	NA	NA	NA	Present	1	c_000000000001_2563	NA	NA	NA	NA	NA	NA	Present	1	c_000000000002_12	Present	1	c_000000000011_49	NA
antitoxin ChpS	Present	1	c_000000000002_1254	NA	NA	NA	Present	1	c_000000000007_203	NA	NA	NA	NA	NA	NA	NA	NA	NA	NA	NA	NA	NA	NA	NA	Present	1	c_000000000044_6	NA	NA	NA	NA	NA	NA	NA	NA	NA	NA	NA	NA	NA	NA	NA	Present	1	c_000000000072_12	Present	1	c_000000000111_38	NA
antitoxin CptB	NA	NA	NA	NA	NA	NA	NA	NA	NA	NA	NA	NA	NA	NA	NA	NA	NA	NA	Present	1	c_000000000392_6	NA	NA	NA	NA	NA	NA	Present	1	c_000000000001_2847	NA	NA	NA	Present	1	c_000000000001_4381	Present	1	c_000000000096_9	NA	NA	NA	NA	NA	NA	NA	NA	NA	NA
antitoxin FitA	NA	NA	NA	NA	NA	NA	NA	NA	NA	Present	2	c_000000000091_84, c_000000000121_4	Present	2	c_000000000113_10, c_000000000116_40	NA	NA	NA	Present	1	c_000000000228_2	NA	NA	NA	Present	1	c_000000000015_43	NA	NA	NA	Present	2	c_000000000012_6, c_000000000045_10	Present	1	c_000000000001_3650	Present	1	c_000000000040_32	Present	1	c_000000000101_94	NA	NA	NA	Present	3	c_000000000055_99, c_000000000056_19, c_000000000094_14	NA
antitoxin HicB	Present	6	c_000000000001_342, c_000000000001_780, c_000000000001_2186, c_000000000001_2220, c_000000000001_2374, c_000000000002_723	Present	3	c_000000000003_293, c_000000000011_98, c_000000000012_2	Present	2	c_000000000003_178, c_000000000004_19	Present	1	c_000000000098_79	Present	5	c_000000000008_7, c_000000000037_4, c_000000000054_24, c_000000000095_6, c_000000000141_43	Present	2	c_000000000046_60, c_000000000141_37	Present	12	c_000000000103_8, c_000000000153_11, c_000000000156_12, c_000000000234_5, c_000000000298_11, c_000000000333_2, c_000000000393_5, c_000000000413_5, c_000000000432_4, c_000000000441_2, c_000000000453_10, c_000000000453_16	Present	2	c_000000000099_24, c_000000000205_65	Present	3	c_000000000010_117, c_000000000014_76, c_000000000017_81	NA	NA	NA	Present	3	c_000000000048_125, c_000000000056_94, c_000000000060_121	Present	2	c_000000000001_3666, c_000000000001_4199	Present	1	c_000000000070_18	NA	NA	NA	NA	NA	NA	Present	10	c_000000000020_30, c_000000000042_14, c_000000000050_34, c_000000000050_41, c_000000000052_15, c_000000000079_6, c_000000000090_47, c_000000000108_9, c_000000000110_1, c_000000000137_6	Present
antitoxin HigA-1	NA	NA	NA	NA	NA	NA	Present	1	c_000000000008_124	Present	5	c_000000000065_12, c_000000000084_43, c_000000000098_100, c_000000000098_101, c_000000000109_3	Present	4	c_000000000002_2, c_000000000019_7, c_000000000098_30, c_000000000118_39	Present	3	c_000000000073_92, c_000000000136_12, c_000000000151_89	Present	2	c_000000000126_6, c_000000000356_5	Present	1	c_000000000001_2	Present	3	c_000000000036_7, c_000000000042_29, c_000000000050_67	Present	1	c_000000000001_3992	Present	1	c_000000000082_13	NA	NA	NA	Present	1	c_000000000032_38	Present	1	c_000000000115_9	Present	1	c_000000000111_4	Present	4	c_000000000056_52, c_000000000083_3, c_000000000083_54, c_000000000129_20	NA
antitoxin MazE	Present	3	c_000000000001_1845, c_000000000001_2637, c_000000000002_1061	Present	1	c_000000000030_3	Present	1	c_000000000004_253	Present	2	c_000000000080_69, c_000000000121_23	NA	NA	NA	Present	2	c_000000000042_5, c_000000000051_52	Present	2	c_000000000234_6, c_000000000398_6	Present	1	c_000000000144_12	Present	2	c_000000000003_21, c_000000000045_33	Present	1	c_000000000001_2230	Present	2	c_000000000019_22, c_000000000048_36	NA	NA	NA	NA	NA	NA	Present	1	c_000000000003_4	NA	NA	NA	Present	1	c_000000000093_28	Present
antitoxin ParD1/3/4	NA	NA	NA	Present	2	c_000000000007_1, c_000000000007_28	Present	1	c_000000000005_71	Present	3	c_000000000060_2, c_000000000060_34, c_000000000098_19	Present	2	c_000000000052_51, c_000000000113_15	Present	1	c_000000000135_27	Present	5	c_000000000014_6, c_000000000014_11, c_000000000102_3, c_000000000370_4, c_000000000435_4	NA	NA	NA	Present	2	c_000000000050_64, c_000000000050_91	NA	NA	NA	Present	3	c_000000000010_11, c_000000000071_38, c_000000000071_67	NA	NA	NA	NA	NA	NA	Present	1	c_000000000138_1	Present	2	c_000000000079_4, c_000000000252_13	Present	3	c_000000000011_8, c_000000000049_19, c_000000000114_45	Present
antitoxin Phd	NA	NA	NA	NA	NA	NA	NA	NA	NA	NA	NA	NA	Present	1	c_000000000141_48	NA	NA	NA	NA	NA	NA	NA	NA	NA	Present	1	c_000000000014_63	NA	NA	NA	NA	NA	NA	NA	NA	NA	NA	NA	NA	NA	NA	NA	NA	NA	NA	NA	NA	NA	NA
antitoxin PrlF	NA	NA	NA	NA	NA	NA	Present	1	c_000000000018_33	Present	1	c_000000000093_68	NA	NA	NA	NA	NA	NA	NA	NA	NA	NA	NA	NA	NA	NA	NA	NA	NA	NA	NA	NA	NA	Present	1	c_000000000001_2843	NA	NA	NA	NA	NA	NA	NA	NA	NA	NA	NA	NA	Present
antitoxin StbD	Present	2	c_000000000001_185, c_000000000001_2598	NA	NA	NA	NA	NA	NA	NA	NA	NA	Present	1	c_000000000098_6	NA	NA	NA	Present	2	c_000000000153_5, c_000000000493_10	NA	NA	NA	Present	1	c_000000000044_10	NA	NA	NA	NA	NA	NA	NA	NA	NA	NA	NA	NA	NA	NA	NA	NA	NA	NA	Present	2	c_000000000063_15, c_000000000083_27	NA
antitoxin VapB	NA	NA	NA	NA	NA	NA	Present	1	c_000000000017_29	Present	1	c_000000000032_4	Present	1	c_000000000089_2	NA	NA	NA	Present	1	c_000000000226_22	NA	NA	NA	Present	1	c_000000000050_103	NA	NA	NA	NA	NA	NA	NA	NA	NA	NA	NA	NA	NA	NA	NA	Present	1	c_000000000326_4	Present	1	c_000000000054_17	NA
antitoxin YefM	NA	NA	NA	NA	NA	NA	NA	NA	NA	Present	2	c_000000000076_58, c_000000000088_41	Present	5	c_000000000012_10, c_000000000033_3, c_000000000064_1, c_000000000079_10, c_000000000095_5	Present	1	c_000000000033_10	Present	1	c_000000000319_5	NA	NA	NA	NA	NA	NA	Present	1	c_000000000001_312	NA	NA	NA	Present	1	c_000000000001_1378	Present	1	c_000000000076_125	NA	NA	NA	Present	1	c_000000000106_19	Present	2	c_000000000042_18, c_000000000135_4	NA
ApaG protein	Present	1	c_000000000001_1947	Present	1	c_000000000007_19	Present	1	c_000000000001_599	Present	1	c_000000000063_15	Present	1	c_000000000041_102	Present	1	c_000000000102_15	Present	1	c_000000000310_8	Present	1	c_000000000205_13	Present	1	c_000000000050_82	Present	1	c_000000000001_977	Present	1	c_000000000071_47	Present	1	c_000000000001_1704	Present	1	c_000000000034_44	Present	1	c_000000000145_33	Present	2	c_000000000157_4, c_000000000189_41	Present	1	c_000000000132_7	Present
apolipoprotein D and lipocalin family protein	Present	1	c_000000000002_496	Present	1	c_000000000015_14	Present	1	c_000000000002_35	NA	NA	NA	NA	NA	NA	NA	NA	NA	NA	NA	NA	Present	1	c_000000000033_58	Present	1	c_000000000001_113	Present	2	c_000000000001_155, c_000000000001_2865	Present	1	c_000000000040_8	Present	1	c_000000000001_196	Present	1	c_000000000028_18	Present	2	c_000000000066_59, c_000000000104_14	Present	1	c_000000000102_11	NA	NA	NA	Present
apolipoprotein N-acyltransferase [EC:2.3.1.269]	Present	2	c_000000000001_2578, c_000000000001_2605	Present	2	c_000000000004_121, c_000000000004_152	Present	2	c_000000000001_4, c_000000000001_25	Present	2	c_000000000044_4, c_000000000060_7	Present	2	c_000000000098_44, c_000000000143_5	Present	2	c_000000000008_4, c_000000000013_5	Present	1	c_000000000004_11	Present	2	c_000000000044_3, c_000000000163_38	Present	2	c_000000000018_1, c_000000000044_25	Present	2	c_000000000001_877, c_000000000001_2061	Present	2	c_000000000029_6, c_000000000037_34	Present	2	c_000000000001_1936, c_000000000001_2495	Present	2	c_000000000024_3, c_000000000067_26	Present	2	c_000000000070_60, c_000000000079_182	Present	1	c_000000000273_1	Present	2	c_000000000024_41, c_000000000079_47	Present
apoptosis-inducing factor 3	NA	NA	NA	NA	NA	NA	NA	NA	NA	NA	NA	NA	NA	NA	NA	NA	NA	NA	NA	NA	NA	NA	NA	NA	NA	NA	NA	NA	NA	NA	NA	NA	NA	Present	1	c_000000000001_3686	Present	1	c_000000000043_15	NA	NA	NA	NA	NA	NA	NA	NA	NA	NA
aquaporin Z	Present	1	c_000000000002_1084	NA	NA	NA	Present	1	c_000000000006_80	NA	NA	NA	NA	NA	NA	Present	1	c_000000000073_40	Present	1	c_000000000165_4	Present	1	c_000000000194_52	NA	NA	NA	Present	1	c_000000000001_2398	NA	NA	NA	Present	1	c_000000000001_3486	NA	NA	NA	Present	1	c_000000000143_4	NA	NA	NA	NA	NA	NA	Present
arabinose-5-phosphate isomerase [EC:5.3.1.13]	Present	1	c_000000000001_2404	Present	1	c_000000000001_99	Present	1	c_000000000001_202	Present	1	c_000000000087_31	Present	1	c_000000000003_38	Present	1	c_000000000012_48	Present	1	c_000000000138_13	Present	1	c_000000000077_26	Present	1	c_000000000007_111	Present	1	c_000000000001_2128	Present	1	c_000000000068_8	Present	1	c_000000000001_2251	Present	1	c_000000000026_19	Present	1	c_000000000113_12	Present	1	c_000000000106_22	Present	2	c_000000000012_22, c_000000000128_66	Present
AraC family transcriptional regulator	NA	NA	NA	Present	1	c_000000000004_118	NA	NA	NA	NA	NA	NA	NA	NA	NA	NA	NA	NA	NA	NA	NA	NA	NA	NA	Present	2	c_000000000009_27, c_000000000044_27	NA	NA	NA	Present	1	c_000000000037_31	Present	2	c_000000000001_89, c_000000000001_4048	NA	NA	NA	NA	NA	NA	NA	NA	NA	NA	NA	NA	NA
AraC family transcriptional regulator, activator of mtrCDE	NA	NA	NA	NA	NA	NA	NA	NA	NA	Present	1	c_000000000082_15	NA	NA	NA	Present	1	c_000000000015_1	NA	NA	NA	Present	1	c_000000000203_3	NA	NA	NA	NA	NA	NA	NA	NA	NA	Present	1	c_000000000001_3028	Present	1	c_000000000054_86	NA	NA	NA	NA	NA	NA	NA	NA	NA	Present
AraC family transcriptional regulator, ethanolamine operon transcriptional activator	NA	NA	NA	NA	NA	NA	NA	NA	NA	NA	NA	NA	NA	NA	NA	NA	NA	NA	NA	NA	NA	NA	NA	NA	NA	NA	NA	NA	NA	NA	NA	NA	NA	NA	NA	NA	Present	1	c_000000000034_48	NA	NA	NA	NA	NA	NA	NA	NA	NA	NA
AraC family transcriptional regulator, positive regulator of tynA and feaB	Present	1	c_000000000002_866	NA	NA	NA	Present	1	c_000000000005_225	NA	NA	NA	Present	1	c_000000000129_12	Present	1	c_000000000051_30	NA	NA	NA	Present	1	c_000000000164_31	NA	NA	NA	Present	1	c_000000000001_394	NA	NA	NA	NA	NA	NA	Present	1	c_000000000077_18	NA	NA	NA	NA	NA	NA	NA	NA	NA	Present
AraC family transcriptional regulator, regulatory protein of adaptative response / methylated-DNA-[protein]-cysteine methyltransferase [EC:2.1.1.63]	NA	NA	NA	NA	NA	NA	NA	NA	NA	Present	1	c_000000000098_150	NA	NA	NA	Present	1	c_000000000118_8	NA	NA	NA	Present	1	c_000000000022_21	NA	NA	NA	NA	NA	NA	NA	NA	NA	NA	NA	NA	NA	NA	NA	NA	NA	NA	NA	NA	NA	NA	NA	NA	NA
AraC family transcriptional regulator, transcriptional activator FtrA	NA	NA	NA	NA	NA	NA	NA	NA	NA	NA	NA	NA	NA	NA	NA	Present	1	c_000000000029_78	Present	1	c_000000000028_5	NA	NA	NA	NA	NA	NA	Present	1	c_000000000001_2321	NA	NA	NA	NA	NA	NA	NA	NA	NA	Present	1	c_000000000044_67	Present	1	c_000000000173_5	NA	NA	NA	NA
AraC family transcriptional regulator, transcriptional activator of the genes for pyochelin and ferripyochelin receptors	Present	1	c_000000000002_1050	NA	NA	NA	Present	1	c_000000000004_245	NA	NA	NA	NA	NA	NA	Present	1	c_000000000029_91	NA	NA	NA	NA	NA	NA	Present	1	c_000000000003_27	Present	1	c_000000000001_3784	NA	NA	NA	NA	NA	NA	NA	NA	NA	Present	1	c_000000000123_47	Present	1	c_000000000224_4	NA	NA	NA	NA
arginase [EC:3.5.3.1]	Present	1	c_000000000001_624	NA	NA	NA	Present	1	c_000000000003_337	NA	NA	NA	NA	NA	NA	Present	1	c_000000000122_33	NA	NA	NA	Present	1	c_000000000170_36	NA	NA	NA	NA	NA	NA	NA	NA	NA	Present	1	c_000000000001_2874	Present	1	c_000000000084_12	NA	NA	NA	NA	NA	NA	Present	1	c_000000000056_4	Present
arginine decarboxylase [EC:4.1.1.19]	Present	1	c_000000000001_1690	Present	1	c_000000000001_295	Present	1	c_000000000017_31	Present	1	c_000000000084_29	Present	1	c_000000000141_19	Present	1	c_000000000046_59	Present	1	c_000000000110_10	Present	1	c_000000000110_41	Present	1	c_000000000008_84	Present	1	c_000000000001_1804	Present	1	c_000000000018_44	Present	1	c_000000000001_1379	Present	1	c_000000000076_126	Present	1	c_000000000068_99	NA	NA	NA	Present	1	c_000000000115_13	Present
arginine/lysine/histidine transport system ATP-binding protein [EC:7.4.2.1]	NA	NA	NA	Present	1	c_000000000005_116	NA	NA	NA	NA	NA	NA	NA	NA	NA	NA	NA	NA	NA	NA	NA	NA	NA	NA	NA	NA	NA	NA	NA	NA	Present	1	c_000000000050_116	Present	1	c_000000000001_3231	Present	1	c_000000000043_131	NA	NA	NA	NA	NA	NA	NA	NA	NA	NA
argininosuccinate lyase [EC:4.3.2.1]	Present	1	c_000000000001_2363	Present	1	c_000000000001_165	Present	1	c_000000000001_243	Present	2	c_000000000087_50, c_000000000099_81	Present	1	c_000000000052_43	Present	2	c_000000000012_9, c_000000000135_19	Present	1	c_000000000413_8	Present	1	c_000000000011_61	Present	1	c_000000000007_45	Present	1	c_000000000001_196	Present	1	c_000000000051_3	Present	1	c_000000000001_2053	Present	1	c_000000000098_112	Present	1	c_000000000094_7	Present	1	c_000000000010_1	Present	1	c_000000000108_6	Present
argininosuccinate synthase [EC:6.3.4.5]	Present	1	c_000000000001_1182	Present	1	c_000000000006_158	Present	1	c_000000000002_187	Present	1	c_000000000046_22	Present	1	c_000000000059_7	Present	1	c_000000000134_3	Present	1	c_000000000022_7	Present	1	c_000000000172_80	Present	1	c_000000000034_55	Present	1	c_000000000001_2007	Present	1	c_000000000073_96	Present	1	c_000000000001_338	Present	1	c_000000000027_31	Present	1	c_000000000079_57	Present	1	c_000000000403_7	Present	1	c_000000000041_28	Present
arginyl-tRNA synthetase [EC:6.1.1.19]	Present	1	c_000000000001_1786	Present	1	c_000000000001_214	Present	1	c_000000000011_15	Present	1	c_000000000062_9	Present	1	c_000000000143_46	Present	1	c_000000000013_28	Present	1	c_000000000110_13	Present	1	c_000000000044_7	Present	1	c_000000000008_4	Present	1	c_000000000001_880	Present	1	c_000000000030_23	Present	1	c_000000000001_1939	Present	1	c_000000000024_6	Present	1	c_000000000070_57	Present	2	c_000000000323_3, c_000000000323_4	Present	1	c_000000000030_23	Present
aromatic aminotransferase [EC:2.6.1.-]	NA	NA	NA	NA	NA	NA	NA	NA	NA	NA	NA	NA	NA	NA	NA	NA	NA	NA	Present	1	c_000000000111_2	NA	NA	NA	NA	NA	NA	NA	NA	NA	NA	NA	NA	NA	NA	NA	NA	NA	NA	NA	NA	NA	NA	NA	NA	NA	NA	NA	NA
aromatic-L-amino-acid/L-tryptophan decarboxylase [EC:4.1.1.28 4.1.1.105]	Present	1	c_000000000001_1224	Present	1	c_000000000006_196	Present	1	c_000000000002_228	Present	1	c_000000000078_57	Present	1	c_000000000099_26	Present	1	c_000000000026_11	NA	NA	NA	NA	NA	NA	Present	1	c_000000000034_16	NA	NA	NA	Present	1	c_000000000044_14	NA	NA	NA	NA	NA	NA	NA	NA	NA	Present	1	c_000000000241_7	Present	1	c_000000000111_24	NA
arsenate reductase (glutaredoxin) [EC:1.20.4.1]	Present	1	c_000000000001_1167	Present	1	c_000000000006_138	Present	1	c_000000000002_167	Present	1	c_000000000046_2	Present	1	c_000000000129_17	Present	1	c_000000000134_18	Present	1	c_000000000334_8	Present	1	c_000000000180_9	Present	1	c_000000000032_6	Present	1	c_000000000001_1782	Present	1	c_000000000073_76	Present	2	c_000000000001_2174, c_000000000001_3134	Present	1	c_000000000085_10	Present	1	c_000000000068_72	NA	NA	NA	Present	1	c_000000000111_16	Present
arsenate reductase (thioredoxin) [EC:1.20.4.4]	Present	3	c_000000000001_1156, c_000000000003_200, c_000000000003_203	Present	2	c_000000000002_233, c_000000000002_236	Present	1	c_000000000002_156	Present	1	c_000000000110_6	Present	1	c_000000000051_3	Present	1	c_000000000134_42	Present	3	c_000000000059_4, c_000000000237_7, c_000000000403_1	Present	2	c_000000000033_52, c_000000000227_41	Present	2	c_000000000017_54, c_000000000017_57	Present	2	c_000000000001_3302, c_000000000001_3303	Present	2	c_000000000013_9, c_000000000013_12	Present	1	c_000000000001_23	Present	1	c_000000000054_3	Present	2	c_000000000044_54, c_000000000044_55	Present	1	c_000000000133_7	Present	1	c_000000000055_79	Present
arsenical resistance protein ArsH	NA	NA	NA	NA	NA	NA	NA	NA	NA	Present	1	c_000000000064_21	NA	NA	NA	NA	NA	NA	NA	NA	NA	Present	1	c_000000000227_40	NA	NA	NA	NA	NA	NA	NA	NA	NA	Present	1	c_000000000001_24	Present	1	c_000000000054_6	NA	NA	NA	NA	NA	NA	NA	NA	NA	Present
arsenite methyltransferase [EC:2.1.1.137]	Present	1	c_000000000002_914	Present	2	c_000000000011_33, c_000000000011_47	Present	1	c_000000000004_110	Present	1	c_000000000068_35	Present	1	c_000000000133_22	Present	1	c_000000000151_145	Present	1	c_000000000139_1	Present	1	c_000000000033_57	Present	2	c_000000000025_46, c_000000000025_60	Present	1	c_000000000001_3508	Present	2	c_000000000062_17, c_000000000062_31	Present	1	c_000000000001_197	Present	1	c_000000000028_17	Present	1	c_000000000069_51	Present	1	c_000000000006_1	Present	1	c_000000000015_29	Present
arsenite transporter	Present	2	c_000000000001_1155, c_000000000003_198	Present	1	c_000000000002_231	Present	1	c_000000000002_155	Present	1	c_000000000110_5	Present	1	c_000000000051_4	Present	1	c_000000000134_43	Present	1	c_000000000237_8	Present	1	c_000000000227_37	Present	1	c_000000000017_59	Present	1	c_000000000001_3298	Present	1	c_000000000013_7	Present	1	c_000000000001_22	Present	1	c_000000000054_2	Present	1	c_000000000044_50	Present	1	c_000000000133_11	Present	1	c_000000000055_80	Present
arsenite/tail-anchored protein-transporting ATPase [EC:7.3.2.7 7.3.-.-]	Present	1	c_000000000003_201	Present	2	c_000000000002_234, c_000000000012_79	NA	NA	NA	Present	1	c_000000000064_19	NA	NA	NA	NA	NA	NA	NA	NA	NA	Present	1	c_000000000227_38	Present	2	c_000000000017_56, c_000000000038_9	Present	2	c_000000000001_903, c_000000000001_3300	Present	2	c_000000000012_39, c_000000000013_10	NA	NA	NA	Present	1	c_000000000054_4	Present	2	c_000000000044_52, c_000000000070_35	Present	1	c_000000000133_9	NA	NA	NA	Present
ArsR family transcriptional regulator, arsenate/arsenite/antimonite-responsive transcriptional repressor	Present	1	c_000000000001_1157	NA	NA	NA	Present	1	c_000000000002_157	Present	1	c_000000000110_7	NA	NA	NA	Present	1	c_000000000134_41	Present	2	c_000000000237_6, c_000000000403_3	NA	NA	NA	NA	NA	NA	NA	NA	NA	NA	NA	NA	Present	1	c_000000000001_26	Present	1	c_000000000054_8	NA	NA	NA	NA	NA	NA	Present	1	c_000000000055_78	NA
ArsR family transcriptional regulator, virulence genes transcriptional regulator	NA	NA	NA	NA	NA	NA	NA	NA	NA	NA	NA	NA	NA	NA	NA	NA	NA	NA	NA	NA	NA	Present	1	c_000000000111_165	NA	NA	NA	NA	NA	NA	NA	NA	NA	Present	1	c_000000000001_1139	Present	1	c_000000000109_64	NA	NA	NA	NA	NA	NA	NA	NA	NA	Present
arylformamidase [EC:3.5.1.9]	NA	NA	NA	NA	NA	NA	NA	NA	NA	NA	NA	NA	NA	NA	NA	NA	NA	NA	NA	NA	NA	Present	2	c_000000000022_52, c_000000000044_79	NA	NA	NA	NA	NA	NA	NA	NA	NA	NA	NA	NA	NA	NA	NA	NA	NA	NA	NA	NA	NA	NA	NA	NA	Present
arylsulfate sulfotransferase [EC:2.8.2.22]	Present	1	c_000000000001_2168	NA	NA	NA	Present	1	c_000000000001_436	Present	1	c_000000000108_8	NA	NA	NA	NA	NA	NA	NA	NA	NA	Present	1	c_000000000165_8	NA	NA	NA	NA	NA	NA	NA	NA	NA	NA	NA	NA	NA	NA	NA	NA	NA	NA	NA	NA	NA	NA	NA	NA	Present
AsmA family protein	NA	NA	NA	NA	NA	NA	NA	NA	NA	NA	NA	NA	NA	NA	NA	Present	1	c_000000000017_46	NA	NA	NA	Present	1	c_000000000227_26	NA	NA	NA	NA	NA	NA	NA	NA	NA	Present	1	c_000000000001_3176	Present	1	c_000000000104_7	Present	1	c_000000000132_6	NA	NA	NA	NA	NA	NA	Present
AsmA protein	Present	1	c_000000000001_1869	Present	1	c_000000000007_65	Present	1	c_000000000001_654	Present	1	c_000000000093_35	Present	1	c_000000000081_47	Present	1	c_000000000151_194	NA	NA	NA	Present	1	c_000000000205_48	Present	1	c_000000000050_134	Present	1	c_000000000001_1249	Present	1	c_000000000071_1	Present	1	c_000000000001_1741	Present	1	c_000000000034_5	Present	1	c_000000000055_81	NA	NA	NA	Present	1	c_000000000085_12	Present
asparagine synthase (glutamine-hydrolysing) [EC:6.3.5.4]	Present	1	c_000000000002_797	NA	NA	NA	NA	NA	NA	Present	3	c_000000000083_20, c_000000000084_1, c_000000000092_52	NA	NA	NA	Present	2	c_000000000084_37, c_000000000152_12	Present	4	c_000000000134_1, c_000000000189_1, c_000000000335_7, c_000000000363_1	Present	2	c_000000000177_9, c_000000000199_5	NA	NA	NA	Present	2	c_000000000001_796, c_000000000001_1575	NA	NA	NA	Present	6	c_000000000001_515, c_000000000001_518, c_000000000001_845, c_000000000001_848, c_000000000001_3518, c_000000000001_3526	Present	4	c_000000000031_17, c_000000000031_25, c_000000000032_151, c_000000000032_154	Present	2	c_000000000076_13, c_000000000095_23	NA	NA	NA	Present	4	c_000000000004_78, c_000000000034_82, c_000000000048_16, c_000000000053_21	Present
aspartate 1-decarboxylase [EC:4.1.1.11]	Present	1	c_000000000001_2386	Present	1	c_000000000001_117	Present	1	c_000000000001_221	Present	1	c_000000000087_64	Present	1	c_000000000088_46	Present	1	c_000000000012_30	NA	NA	NA	Present	1	c_000000000011_47	Present	1	c_000000000007_93	Present	1	c_000000000001_503	Present	1	c_000000000058_12	Present	1	c_000000000001_2069	Present	1	c_000000000098_96	Present	1	c_000000000112_138	Present	1	c_000000000106_1	Present	1	c_000000000006_32	Present
aspartate aminotransferase [EC:2.6.1.1]	Present	1	c_000000000001_1459	Present	1	c_000000000004_62	Present	1	c_000000000002_434	Present	1	c_000000000070_2	Present	1	c_000000000141_38	Present	1	c_000000000043_54	Present	1	c_000000000223_4	Present	1	c_000000000204_5	Present	1	c_000000000044_139	Present	1	c_000000000001_3315	Present	1	c_000000000091_30	Present	1	c_000000000001_686	Present	1	c_000000000065_117	Present	1	c_000000000075_37	Present	1	c_000000000207_2	Present	1	c_000000000050_35	Present
aspartate carbamoyltransferase catalytic subunit [EC:2.1.3.2]	Present	1	c_000000000001_1554	Present	1	c_000000000001_129	Present	1	c_000000000002_524	Present	1	c_000000000119_54	Present	1	c_000000000056_28	Present	1	c_000000000092_43	Present	1	c_000000000224_9	Present	1	c_000000000111_25	Present	1	c_000000000007_81	Present	1	c_000000000001_736	Present	2	c_000000000058_25, c_000000000087_1	Present	1	c_000000000001_1301	Present	1	c_000000000076_53	Present	1	c_000000000022_20	Present	1	c_000000000157_13	Present	1	c_000000000103_20	Present
aspartate kinase [EC:2.7.2.4]	Present	1	c_000000000002_977	Present	1	c_000000000027_16	Present	1	c_000000000004_183	Present	1	c_000000000059_19	Present	1	c_000000000088_19	Present	1	c_000000000078_39	Present	1	c_000000000456_3	Present	1	c_000000000150_75	Present	1	c_000000000040_38	Present	1	c_000000000001_3907	Present	1	c_000000000060_114	Present	1	c_000000000001_543	Present	1	c_000000000011_10	Present	1	c_000000000131_3	Present	1	c_000000000347_3	Present	1	c_000000000047_16	Present
aspartate-semialdehyde dehydrogenase [EC:1.2.1.11]	Present	1	c_000000000001_90	Present	1	c_000000000013_45	Present	1	c_000000000010_134	Present	1	c_000000000115_42	Present	1	c_000000000137_15	Present	1	c_000000000021_2	Present	1	c_000000000311_2	Present	1	c_000000000161_35	Present	1	c_000000000016_19	Present	1	c_000000000001_2908	Present	1	c_000000000085_63	Present	1	c_000000000001_902	Present	1	c_000000000032_86	Present	1	c_000000000097_13	Present	1	c_000000000202_2	Present	1	c_000000000113_36	Present
aspartyl aminopeptidase [EC:3.4.11.21]	Present	1	c_000000000001_2544	Present	1	c_000000000003_282	Present	1	c_000000000001_62	Present	1	c_000000000114_81	Present	1	c_000000000071_16	Present	1	c_000000000010_30	Present	1	c_000000000122_15	Present	1	c_000000000011_86	Present	1	c_000000000010_106	Present	1	c_000000000001_319	Present	1	c_000000000057_68	Present	1	c_000000000001_2025	Present	1	c_000000000098_140	Present	1	c_000000000084_5	Present	1	c_000000000028_5	Present	1	c_000000000027_42	Present
aspartyl protease family protein	Present	1	c_000000000002_1272	Present	1	c_000000000036_3	Present	1	c_000000000007_341	NA	NA	NA	Present	2	c_000000000105_18, c_000000000121_11	NA	NA	NA	NA	NA	NA	Present	2	c_000000000110_46, c_000000000148_6	NA	NA	NA	Present	2	c_000000000001_2272, c_000000000001_2523	NA	NA	NA	Present	1	c_000000000001_1385	Present	1	c_000000000076_131	Present	3	c_000000000078_41, c_000000000085_42, c_000000000147_4	NA	NA	NA	NA	NA	NA	Present
aspartyl-tRNA synthetase [EC:6.1.1.12]	Present	1	c_000000000003_151	Present	1	c_000000000002_139	Present	1	c_000000000007_114	Present	1	c_000000000115_9	Present	1	c_000000000133_5	Present	1	c_000000000148_21	Present	1	c_000000000103_1	Present	1	c_000000000172_59	Present	1	c_000000000004_7	Present	1	c_000000000001_4227	Present	1	c_000000000050_69	Present	1	c_000000000001_315	Present	1	c_000000000027_53	Present	1	c_000000000156_24	Present	1	c_000000000317_1	Present	1	c_000000000110_6	Present
aspartyl-tRNA(Asn)/glutamyl-tRNA(Gln) amidotransferase subunit A [EC:6.3.5.6 6.3.5.7]	Present	1	c_000000000001_1346	Present	1	c_000000000003_222	Present	1	c_000000000002_335	Present	1	c_000000000114_146	Present	1	c_000000000041_73	Present	1	c_000000000108_33	Present	1	c_000000000312_3	Present	1	c_000000000011_12	Present	1	c_000000000010_38	Present	1	c_000000000001_1721	Present	1	c_000000000057_11	Present	1	c_000000000001_2108	Present	1	c_000000000098_55	Present	1	c_000000000068_13	Present	1	c_000000000002_17	Present	1	c_000000000120_28	Present
aspartyl-tRNA(Asn)/glutamyl-tRNA(Gln) amidotransferase subunit B [EC:6.3.5.6 6.3.5.7]	Present	1	c_000000000001_1344	Present	1	c_000000000003_220	Present	1	c_000000000002_333	Present	1	c_000000000114_148	Present	1	c_000000000041_75	Present	1	c_000000000108_34	Present	1	c_000000000312_4	Present	1	c_000000000011_11	Present	1	c_000000000010_36	Present	1	c_000000000001_1720	Present	1	c_000000000057_9	Present	1	c_000000000001_2109	Present	1	c_000000000098_54	Present	1	c_000000000068_12	Present	1	c_000000000002_15	Present	1	c_000000000120_26	Present
aspartyl-tRNA(Asn)/glutamyl-tRNA(Gln) amidotransferase subunit C [EC:6.3.5.6 6.3.5.7]	Present	1	c_000000000001_1347	Present	1	c_000000000003_223	Present	1	c_000000000002_336	Present	1	c_000000000114_145	Present	1	c_000000000041_72	Present	1	c_000000000108_32	Present	1	c_000000000312_2	Present	1	c_000000000011_13	Present	1	c_000000000010_39	Present	1	c_000000000001_1722	Present	1	c_000000000057_12	Present	1	c_000000000001_2107	Present	1	c_000000000098_56	Present	1	c_000000000068_14	Present	1	c_000000000002_18	Present	1	c_000000000120_29	Present
assimilatory nitrate reductase catalytic subunit [EC:1.7.99.-]	Present	1	c_000000000001_1142	Present	1	c_000000000006_124	Present	1	c_000000000002_142	Present	1	c_000000000110_1	NA	NA	NA	Present	1	c_000000000134_58	NA	NA	NA	Present	1	c_000000000148_7	Present	1	c_000000000032_20	Present	1	c_000000000001_1630	Present	1	c_000000000073_62	Present	1	c_000000000001_396	Present	1	c_000000000100_2	Present	1	c_000000000081_5	NA	NA	NA	Present	1	c_000000000109_2	Present
ATP phosphoribosyltransferase [EC:2.4.2.17]	Present	1	c_000000000001_174	Present	1	c_000000000015_32	Present	1	c_000000000010_53	Present	1	c_000000000118_9	Present	1	c_000000000009_12	Present	1	c_000000000125_3	Present	1	c_000000000452_11	Present	1	c_000000000077_34	Present	1	c_000000000001_94	Present	1	c_000000000001_1524	Present	1	c_000000000040_26	Present	1	c_000000000001_2244	Present	1	c_000000000026_12	Present	1	c_000000000090_25	Present	1	c_000000000321_4	Present	1	c_000000000032_17	Present
ATP phosphoribosyltransferase regulatory subunit	Present	1	c_000000000003_245	Present	1	c_000000000002_190	Present	1	c_000000000007_30	Present	1	c_000000000099_126	Present	1	c_000000000018_14	Present	1	c_000000000056_15	Present	1	c_000000000162_3	Present	1	c_000000000143_3	Present	1	c_000000000020_48	Present	1	c_000000000001_2165	Present	1	c_000000000050_18	Present	1	c_000000000001_3334	Present	1	c_000000000066_7	Present	1	c_000000000123_16	Present	1	c_000000000339_8	Present	1	c_000000000118_52	Present
ATP synthase protein I	NA	NA	NA	Present	1	c_000000000015_48	NA	NA	NA	NA	NA	NA	Present	1	c_000000000139_35	Present	1	c_000000000118_20	Present	1	c_000000000049_4	Present	1	c_000000000166_29	NA	NA	NA	Present	1	c_000000000001_1377	Present	1	c_000000000040_42	Present	2	c_000000000001_3241, c_000000000001_4232	Present	2	c_000000000033_28, c_000000000043_121	Present	1	c_000000000044_27	NA	NA	NA	NA	NA	NA	NA
ATP-binding cassette, subfamily B, bacterial	NA	NA	NA	NA	NA	NA	NA	NA	NA	NA	NA	NA	NA	NA	NA	Present	1	c_000000000017_62	NA	NA	NA	NA	NA	NA	NA	NA	NA	NA	NA	NA	NA	NA	NA	NA	NA	NA	NA	NA	NA	NA	NA	NA	NA	NA	NA	NA	NA	NA	NA
ATP-binding cassette, subfamily B, bacterial CvaB/MchF/RaxB	NA	NA	NA	NA	NA	NA	NA	NA	NA	NA	NA	NA	NA	NA	NA	NA	NA	NA	Present	1	c_000000000141_1	NA	NA	NA	NA	NA	NA	NA	NA	NA	NA	NA	NA	NA	NA	NA	NA	NA	NA	NA	NA	NA	NA	NA	NA	NA	NA	NA	NA
ATP-binding cassette, subfamily B, bacterial HlyB/CyaB	NA	NA	NA	NA	NA	NA	NA	NA	NA	NA	NA	NA	NA	NA	NA	NA	NA	NA	NA	NA	NA	NA	NA	NA	NA	NA	NA	NA	NA	NA	NA	NA	NA	NA	NA	NA	NA	NA	NA	NA	NA	NA	NA	NA	NA	NA	NA	NA	NA
ATP-binding cassette, subfamily B, bacterial MsbA [EC:7.5.2.6]	Present	1	c_000000000001_1806	Present	1	c_000000000007_173	Present	1	c_000000000018_4	Present	1	c_000000000093_4	Present	1	c_000000000096_4	Present	1	c_000000000036_4	Present	1	c_000000000285_10	Present	1	c_000000000066_77	Present	1	c_000000000027_73	Present	1	c_000000000001_1545	Present	1	c_000000000036_35	Present	1	c_000000000001_1929	Present	1	c_000000000022_4	Present	1	c_000000000090_4	Present	1	c_000000000300_14	Present	1	c_000000000030_44	Present
ATP-binding cassette, subfamily B, bacterial PglK [EC:7.5.2.-]	NA	NA	NA	NA	NA	NA	NA	NA	NA	NA	NA	NA	NA	NA	NA	NA	NA	NA	NA	NA	NA	Present	1	c_000000000177_24	NA	NA	NA	NA	NA	NA	NA	NA	NA	NA	NA	NA	NA	NA	NA	NA	NA	NA	NA	NA	NA	NA	NA	NA	NA
ATP-binding cassette, subfamily B, heavy metal transporter	NA	NA	NA	NA	NA	NA	NA	NA	NA	NA	NA	NA	NA	NA	NA	NA	NA	NA	NA	NA	NA	NA	NA	NA	NA	NA	NA	NA	NA	NA	NA	NA	NA	NA	NA	NA	NA	NA	NA	NA	NA	NA	NA	NA	NA	NA	NA	NA	NA
ATP-binding cassette, subfamily C, bacterial CydC	Present	1	c_000000000002_1201	Present	1	c_000000000008_13	Present	1	c_000000000007_133	Present	1	c_000000000111_28	Present	1	c_000000000080_43	NA	NA	NA	NA	NA	NA	NA	NA	NA	Present	1	c_000000000017_63	Present	1	c_000000000001_1737	Present	1	c_000000000035_150	NA	NA	NA	NA	NA	NA	Present	1	c_000000000068_29	NA	NA	NA	Present	1	c_000000000093_27	NA
ATP-binding cassette, subfamily C, bacterial CydD	Present	1	c_000000000002_1200	Present	1	c_000000000008_14	Present	1	c_000000000007_132	Present	1	c_000000000111_29	Present	1	c_000000000080_42	NA	NA	NA	NA	NA	NA	NA	NA	NA	Present	1	c_000000000017_62	Present	1	c_000000000001_1736	Present	1	c_000000000035_149	NA	NA	NA	NA	NA	NA	Present	1	c_000000000068_28	NA	NA	NA	Present	1	c_000000000093_26	NA
ATP-binding cassette, subfamily C, bacterial LapB	NA	NA	NA	Present	1	c_000000000029_19	NA	NA	NA	NA	NA	NA	NA	NA	NA	NA	NA	NA	NA	NA	NA	Present	1	c_000000000015_3	Present	1	c_000000000015_64	NA	NA	NA	Present	1	c_000000000028_4	Present	1	c_000000000001_2671	Present	1	c_000000000120_76	NA	NA	NA	Present	1	c_000000000014_5	NA	NA	NA	Present
ATP-binding cassette, subfamily C, type I secretion system permease/ATPase	NA	NA	NA	NA	NA	NA	NA	NA	NA	Present	1	c_000000000082_63	Present	1	c_000000000118_127	NA	NA	NA	Present	1	c_000000000194_2	Present	1	c_000000000161_22	NA	NA	NA	Present	1	c_000000000001_3892	NA	NA	NA	NA	NA	NA	NA	NA	NA	Present	1	c_000000000086_20	NA	NA	NA	Present	1	c_000000000133_27	Present
ATP-binding cassette, subfamily F, member 3	Present	2	c_000000000001_1629, c_000000000003_293	Present	2	c_000000000005_255, c_000000000011_16	Present	2	c_000000000004_31, c_000000000014_31	Present	2	c_000000000109_33, c_000000000119_6	Present	2	c_000000000039_12, c_000000000118_59	Present	2	c_000000000019_61, c_000000000085_15	NA	NA	NA	Present	2	c_000000000044_65, c_000000000099_44	Present	2	c_000000000025_29, c_000000000040_125	Present	2	c_000000000001_1427, c_000000000001_3145	Present	2	c_000000000060_84, c_000000000062_48	Present	2	c_000000000001_1997, c_000000000001_3643	Present	2	c_000000000024_64, c_000000000040_25	Present	2	c_000000000087_16, c_000000000090_113	Present	1	c_000000000189_15	Present	2	c_000000000118_32, c_000000000132_98	Present
ATP-binding protein involved in chromosome partitioning	Present	1	c_000000000001_1854	Present	1	c_000000000007_154	Present	1	c_000000000001_668	Present	1	c_000000000093_90	Present	1	c_000000000033_44	Present	1	c_000000000046_79	Present	1	c_000000000484_8	Present	1	c_000000000111_55	Present	1	c_000000000027_52	Present	1	c_000000000001_2567	Present	1	c_000000000036_15	Present	1	c_000000000001_1269	Present	1	c_000000000076_21	Present	1	c_000000000111_7	Present	1	c_000000000365_7	Present	1	c_000000000132_39	Present
ATP-dependent Clp protease adaptor protein ClpS	Present	1	c_000000000001_614	Present	1	c_000000000014_64	Present	1	c_000000000003_347	Present	1	c_000000000071_9	Present	1	c_000000000120_21	Present	1	c_000000000074_16	Present	1	c_000000000085_6	Present	1	c_000000000150_120	Present	1	c_000000000031_21	Present	1	c_000000000001_147	Present	1	c_000000000021_21	Present	1	c_000000000001_589	Present	1	c_000000000011_56	Present	1	c_000000000104_6	Present	1	c_000000000167_15	Present	1	c_000000000114_54	Present
ATP-dependent Clp protease ATP-binding subunit ClpA	Present	1	c_000000000001_613	Present	1	c_000000000014_65	Present	1	c_000000000003_348	Present	1	c_000000000071_10	Present	1	c_000000000120_20	Present	1	c_000000000074_15	Present	1	c_000000000085_7	Present	1	c_000000000150_119	Present	1	c_000000000031_20	Present	1	c_000000000001_146	Present	1	c_000000000021_20	Present	1	c_000000000001_588	Present	1	c_000000000011_55	Present	1	c_000000000104_5	Present	1	c_000000000167_14	Present	1	c_000000000114_53	Present
ATP-dependent Clp protease ATP-binding subunit ClpB	Present	1	c_000000000001_1462	Present	1	c_000000000004_57	Present	1	c_000000000002_437	Present	1	c_000000000086_5	Present	1	c_000000000139_31	Present	1	c_000000000096_22	Present	1	c_000000000062_7	Present	1	c_000000000044_74	Present	1	c_000000000044_145	Present	2	c_000000000001_1882, c_000000000001_2151	Present	1	c_000000000091_33	Present	1	c_000000000001_2006	Present	1	c_000000000024_73	Present	2	c_000000000017_1, c_000000000068_174	NA	NA	NA	Present	1	c_000000000056_1	Present
ATP-dependent Clp protease ATP-binding subunit ClpX	Present	2	c_000000000002_295, c_000000000002_776	Present	2	c_000000000003_26, c_000000000009_128	Present	2	c_000000000005_140, c_000000000012_18	Present	2	c_000000000083_24, c_000000000085_39	Present	2	c_000000000098_14, c_000000000134_1	Present	2	c_000000000015_17, c_000000000020_40	Present	2	c_000000000226_13, c_000000000350_2	Present	2	c_000000000161_127, c_000000000179_23	Present	2	c_000000000036_22, c_000000000042_9	Present	2	c_000000000001_2198, c_000000000001_3280	Present	2	c_000000000049_9, c_000000000090_87	Present	2	c_000000000001_2771, c_000000000001_3150	Present	2	c_000000000059_3, c_000000000090_8	Present	2	c_000000000064_54, c_000000000079_111	Present	1	c_000000000372_5	Present	2	c_000000000078_10, c_000000000083_19	Present
ATP-dependent Clp protease, protease subunit [EC:3.4.21.92]	Present	1	c_000000000002_777	Present	1	c_000000000003_27	Present	1	c_000000000005_141	Present	1	c_000000000083_23	Present	1	c_000000000098_13	Present	1	c_000000000020_41	Present	1	c_000000000350_3	Present	1	c_000000000179_22	Present	1	c_000000000036_23	Present	2	c_000000000001_2197, c_000000000001_3824	Present	1	c_000000000090_86	Present	1	c_000000000001_3149	Present	1	c_000000000059_2	Present	1	c_000000000064_55	Present	2	c_000000000264_1, c_000000000372_4	Present	1	c_000000000083_20	Present
ATP-dependent DNA helicase DinG [EC:5.6.2.3]	Present	1	c_000000000001_57	Present	1	c_000000000006_17	Present	1	c_000000000009_26	Present	1	c_000000000115_73	Present	1	c_000000000137_6	Present	1	c_000000000032_11	Present	1	c_000000000085_10	Present	2	c_000000000144_27, c_000000000150_144	Present	1	c_000000000035_51	Present	1	c_000000000001_2586	Present	1	c_000000000001_53	Present	1	c_000000000001_614	Present	1	c_000000000011_81	Present	1	c_000000000033_58	Present	1	c_000000000055_5	Present	1	c_000000000079_8	Present
ATP-dependent DNA helicase RecG [EC:5.6.2.4]	Present	1	c_000000000001_2471	Present	1	c_000000000001_31	Present	1	c_000000000001_136	Present	1	c_000000000114_12	Present	1	c_000000000081_28	Present	1	c_000000000141_21	Present	1	c_000000000132_8	Present	1	c_000000000145_30	Present	1	c_000000000037_20	Present	1	c_000000000001_3383	Present	1	c_000000000006_54	Present	1	c_000000000001_2561	Present	1	c_000000000050_33	Present	1	c_000000000077_23	Present	1	c_000000000369_3	Present	1	c_000000000006_6	Present
ATP-dependent DNA helicase RecQ [EC:5.6.2.4]	Present	1	c_000000000001_2596	Present	1	c_000000000004_131	Present	1	c_000000000001_8	Present	1	c_000000000030_4	Present	1	c_000000000113_1	Present	1	c_000000000014_20	Present	1	c_000000000332_2	Present	1	c_000000000133_57	Present	1	c_000000000044_14	Present	1	c_000000000001_4257	Present	1	c_000000000076_8	Present	1	c_000000000001_991	Present	1	c_000000000053_12	Present	1	c_000000000156_54	Present	1	c_000000000010_6	Present	1	c_000000000011_1	Present
ATP-dependent DNA helicase Rep [EC:5.6.2.4]	Present	1	c_000000000001_1684	Present	1	c_000000000001_300	Present	1	c_000000000017_9	Present	1	c_000000000084_25	Present	1	c_000000000141_52	Present	1	c_000000000046_53	Present	1	c_000000000212_17	Present	1	c_000000000110_47	Present	1	c_000000000008_89	Present	1	c_000000000001_1798	Present	1	c_000000000018_39	Present	1	c_000000000001_1386	Present	1	c_000000000076_132	Present	1	c_000000000068_93	Present	1	c_000000000346_18	Present	1	c_000000000056_31	Present
ATP-dependent DNA helicase UvrD/PcrA [EC:5.6.2.4]	Present	1	c_000000000001_2565	Present	1	c_000000000003_260	Present	1	c_000000000001_39	Present	1	c_000000000114_106	Present	1	c_000000000058_7	Present	1	c_000000000040_22	Present	1	c_000000000314_16	Present	2	c_000000000011_66, c_000000000174_15	Present	1	c_000000000010_86	Present	1	c_000000000001_77	Present	1	c_000000000057_46	Present	1	c_000000000001_2047	Present	1	c_000000000098_118	Present	1	c_000000000074_41	Present	1	c_000000000410_12	Present	1	c_000000000115_88	Present
ATP-dependent helicase HepA [EC:5.6.2.-]	Present	1	c_000000000002_72	Present	1	c_000000000005_101	Present	1	c_000000000006_210	Present	1	c_000000000095_251	Present	1	c_000000000011_25	Present	1	c_000000000018_42	Present	1	c_000000000275_2	Present	1	c_000000000055_62	Present	1	c_000000000006_90	Present	1	c_000000000001_4010	Present	1	c_000000000015_3	Present	1	c_000000000001_3269	Present	1	c_000000000037_34	Present	1	c_000000000011_100	Present	1	c_000000000172_1	Present	1	c_000000000086_3	Present
ATP-dependent helicase HrpA [EC:3.6.4.13]	Present	1	c_000000000002_1080	Present	1	c_000000000005_258	Present	1	c_000000000006_75	Present	1	c_000000000042_7	Present	1	c_000000000077_14	Present	1	c_000000000078_36	Present	1	c_000000000325_1	Present	1	c_000000000150_43	Present	1	c_000000000040_123	Present	1	c_000000000001_2060	Present	1	c_000000000060_87	Present	1	c_000000000001_475	Present	1	c_000000000032_194	Present	1	c_000000000079_181	Present	1	c_000000000042_6	Present	1	c_000000000118_97	Present
ATP-dependent helicase Lhr and Lhr-like helicase [EC:3.6.4.13 5.6.2.4]	Present	1	c_000000000001_1027	Present	1	c_000000000001_270	Present	1	c_000000000003_9	NA	NA	NA	NA	NA	NA	NA	NA	NA	NA	NA	NA	Present	2	c_000000000156_11, c_000000000156_12	Present	1	c_000000000008_60	NA	NA	NA	Present	1	c_000000000014_22	Present	1	c_000000000001_3290	Present	1	c_000000000037_14	NA	NA	NA	NA	NA	NA	NA	NA	NA	Present
ATP-dependent HslUV protease ATP-binding subunit HslU	Present	1	c_000000000001_2483	Present	1	c_000000000001_19	Present	1	c_000000000001_124	Present	1	c_000000000114_22	Present	1	c_000000000081_39	Present	1	c_000000000141_31	Present	1	c_000000000361_9	Present	1	c_000000000145_39	Present	1	c_000000000037_9	Present	1	c_000000000001_4030	Present	1	c_000000000006_65	Present	1	c_000000000001_2572	Present	1	c_000000000050_42	Present	1	c_000000000011_80	NA	NA	NA	Present	1	c_000000000006_20	Present
ATP-dependent HslUV protease, peptidase subunit HslV [EC:3.4.25.2]	Present	1	c_000000000001_2484	Present	1	c_000000000001_18	Present	1	c_000000000001_123	Present	1	c_000000000114_23	Present	1	c_000000000081_40	Present	1	c_000000000141_32	NA	NA	NA	Present	1	c_000000000145_40	Present	1	c_000000000037_8	Present	1	c_000000000001_4029	Present	1	c_000000000006_66	Present	1	c_000000000001_2573	Present	1	c_000000000050_43	Present	1	c_000000000011_81	NA	NA	NA	Present	1	c_000000000006_21	Present
ATP-dependent Lon protease [EC:3.4.21.53]	Present	2	c_000000000001_220, c_000000000002_775	Present	2	c_000000000003_25, c_000000000009_166	Present	2	c_000000000005_139, c_000000000010_24	Present	2	c_000000000083_25, c_000000000121_20	Present	2	c_000000000098_15, c_000000000133_31	Present	2	c_000000000020_39, c_000000000110_13	Present	1	c_000000000353_2	Present	2	c_000000000152_29, c_000000000179_24	Present	2	c_000000000033_30, c_000000000036_21	Present	2	c_000000000001_1109, c_000000000001_2199	Present	2	c_000000000089_49, c_000000000090_88	Present	2	c_000000000001_3151, c_000000000001_4064	Present	2	c_000000000059_4, c_000000000072_1	Present	2	c_000000000063_10, c_000000000064_53	Present	1	c_000000000372_6	Present	2	c_000000000053_77, c_000000000083_18	Present
ATP-dependent phosphofructokinase / diphosphate-dependent phosphofructokinase [EC:2.7.1.11 2.7.1.90]	NA	NA	NA	NA	NA	NA	NA	NA	NA	NA	NA	NA	NA	NA	NA	NA	NA	NA	NA	NA	NA	Present	1	c_000000000077_6	NA	NA	NA	NA	NA	NA	NA	NA	NA	Present	1	c_000000000001_2274	Present	1	c_000000000026_42	NA	NA	NA	NA	NA	NA	NA	NA	NA	Present
ATP-dependent RNA helicase DbpA [EC:3.6.4.13]	Present	1	c_000000000001_1213	Present	1	c_000000000006_186	Present	1	c_000000000002_217	Present	1	c_000000000078_68	Present	1	c_000000000019_19	Present	1	c_000000000026_1	Present	1	c_000000000156_4	Present	1	c_000000000161_12	Present	1	c_000000000034_26	Present	1	c_000000000001_2120	Present	1	c_000000000044_24	Present	1	c_000000000001_934	Present	1	c_000000000032_116	Present	1	c_000000000113_20	NA	NA	NA	Present	1	c_000000000046_11	Present
ATP-dependent RNA helicase DeaD [EC:3.6.4.13]	Present	1	c_000000000002_91	Present	1	c_000000000002_177	Present	1	c_000000000006_243	Present	1	c_000000000095_216	Present	1	c_000000000045_11	Present	1	c_000000000018_21	Present	1	c_000000000494_3	Present	1	c_000000000145_47	Present	1	c_000000000020_61	Present	1	c_000000000001_3124	Present	1	c_000000000050_31	Present	1	c_000000000001_2580	Present	1	c_000000000120_4	Present	1	c_000000000111_2	Present	1	c_000000000061_4	Present	1	c_000000000097_5	Present
ATP-dependent RNA helicase RhlB [EC:3.6.4.13]	Present	1	c_000000000001_1874	Present	1	c_000000000007_59	Present	1	c_000000000001_649	Present	1	c_000000000093_96	Present	1	c_000000000124_5	Present	1	c_000000000151_199	Present	1	c_000000000253_11	Present	1	c_000000000205_43	Present	1	c_000000000050_127	Present	1	c_000000000001_1074	Present	1	c_000000000071_7	Present	1	c_000000000001_1736	Present	1	c_000000000034_10	Present	1	c_000000000063_79	Present	1	c_000000000327_12	Present	1	c_000000000085_7	Present
ATP-dependent RNA helicase RhlE [EC:3.6.4.13]	Present	2	c_000000000001_82, c_000000000001_1211	Present	2	c_000000000006_185, c_000000000022_6	Present	2	c_000000000002_215, c_000000000010_142	Present	2	c_000000000078_69, c_000000000115_48	Present	2	c_000000000002_38, c_000000000019_17	Present	2	c_000000000021_9, c_000000000150_8	Present	1	c_000000000442_2	Present	2	c_000000000161_13, c_000000000161_26	Present	2	c_000000000001_155, c_000000000034_27	Present	2	c_000000000001_1297, c_000000000001_2181	Present	2	c_000000000044_25, c_000000000053_6	Present	2	c_000000000001_912, c_000000000001_933	Present	2	c_000000000032_94, c_000000000032_115	Present	2	c_000000000055_28, c_000000000064_69	Present	2	c_000000000125_4, c_000000000351_3	Present	2	c_000000000118_102, c_000000000138_1	Present
ATP-dependent RNA helicase SrmB [EC:3.6.4.13]	Present	1	c_000000000001_332	Present	1	c_000000000013_87	Present	1	c_000000000004_329	Present	1	c_000000000098_125	Present	1	c_000000000050_23	Present	1	c_000000000007_2	Present	1	c_000000000079_3	Present	1	c_000000000183_20	Present	1	c_000000000016_51	Present	1	c_000000000001_3550	Present	1	c_000000000085_20	Present	1	c_000000000001_3976	Present	1	c_000000000025_3	Present	1	c_000000000127_9	Present	1	c_000000000266_6	Present	1	c_000000000015_25	Present
bacillaene biosynthesis, polyketide synthase / nonribosomal peptide synthetase PksN/BaeN	NA	NA	NA	Present	2	c_000000000008_162, c_000000000017_33	NA	NA	NA	NA	NA	NA	NA	NA	NA	NA	NA	NA	NA	NA	NA	NA	NA	NA	Present	1	c_000000000015_6	NA	NA	NA	Present	1	c_000000000035_1	NA	NA	NA	NA	NA	NA	NA	NA	NA	NA	NA	NA	NA	NA	NA	NA
bacillaene synthase trans-acting acyltransferase	NA	NA	NA	Present	1	c_000000000017_22	NA	NA	NA	NA	NA	NA	NA	NA	NA	NA	NA	NA	NA	NA	NA	NA	NA	NA	Present	1	c_000000000015_17	NA	NA	NA	Present	1	c_000000000069_7	NA	NA	NA	NA	NA	NA	NA	NA	NA	NA	NA	NA	NA	NA	NA	NA
bacterial/archaeal transporter family protein	NA	NA	NA	NA	NA	NA	NA	NA	NA	Present	1	c_000000000094_8	NA	NA	NA	NA	NA	NA	NA	NA	NA	NA	NA	NA	NA	NA	NA	NA	NA	NA	NA	NA	NA	NA	NA	NA	NA	NA	NA	NA	NA	NA	NA	NA	NA	NA	NA	NA	NA
bacterioferritin [EC:1.16.3.1]	Present	4	c_000000000002_313, c_000000000002_842, c_000000000003_125, c_000000000003_126	Present	3	c_000000000003_63, c_000000000005_171, c_000000000005_172	Present	4	c_000000000005_203, c_000000000007_330, c_000000000007_331, c_000000000008_1	Present	3	c_000000000075_3, c_000000000075_4, c_000000000079_28	Present	1	c_000000000003_21	Present	3	c_000000000020_19, c_000000000083_1, c_000000000083_2	Present	2	c_000000000006_4, c_000000000485_2	Present	4	c_000000000033_39, c_000000000146_57, c_000000000161_113, c_000000000172_17	Present	3	c_000000000036_54, c_000000000040_203, c_000000000040_204	Present	1	c_000000000001_2521	Present	3	c_000000000060_3, c_000000000060_4, c_000000000090_51	Present	4	c_000000000001_267, c_000000000001_782, c_000000000001_2757, c_000000000001_4259	Present	4	c_000000000033_57, c_000000000056_2, c_000000000065_27, c_000000000090_22	Present	1	c_000000000085_40	NA	NA	NA	Present	4	c_000000000042_4, c_000000000042_5, c_000000000055_75, c_000000000070_9	Present
bacterioferritin-associated ferredoxin	Present	1	c_000000000003_127	Present	1	c_000000000005_170	Present	1	c_000000000007_332	Present	1	c_000000000075_2	NA	NA	NA	Present	1	c_000000000083_3	Present	2	c_000000000006_3, c_000000000377_1	Present	1	c_000000000172_16	Present	1	c_000000000040_205	Present	1	c_000000000001_2522	Present	1	c_000000000060_2	Present	1	c_000000000001_266	Present	1	c_000000000056_1	Present	1	c_000000000085_41	NA	NA	NA	Present	2	c_000000000042_6, c_000000000070_8	Present
bacteriophage N4 adsorption protein B	NA	NA	NA	NA	NA	NA	NA	NA	NA	NA	NA	NA	NA	NA	NA	NA	NA	NA	NA	NA	NA	NA	NA	NA	NA	NA	NA	NA	NA	NA	NA	NA	NA	NA	NA	NA	NA	NA	NA	NA	NA	NA	NA	NA	NA	NA	NA	NA	Present
basic amino acid/polyamine antiporter, APA family	Present	1	c_000000000002_466	Present	1	c_000000000029_21	Present	1	c_000000000008_157	Present	1	c_000000000039_12	Present	1	c_000000000120_54	Present	1	c_000000000135_59	Present	1	c_000000000191_6	Present	1	c_000000000055_38	Present	1	c_000000000015_66	Present	1	c_000000000001_4201	Present	1	c_000000000028_2	NA	NA	NA	NA	NA	NA	Present	1	c_000000000092_25	Present	1	c_000000000020_4	Present	1	c_000000000097_8	Present
basic membrane protein A and related proteins	NA	NA	NA	NA	NA	NA	NA	NA	NA	NA	NA	NA	NA	NA	NA	NA	NA	NA	NA	NA	NA	NA	NA	NA	NA	NA	NA	NA	NA	NA	NA	NA	NA	NA	NA	NA	NA	NA	NA	NA	NA	NA	NA	NA	NA	NA	NA	NA	NA
beta-1,4-glucosyltransferase [EC:2.4.1.-]	Present	1	c_000000000002_1135	NA	NA	NA	Present	1	c_000000000006_133	NA	NA	NA	NA	NA	NA	NA	NA	NA	NA	NA	NA	NA	NA	NA	NA	NA	NA	NA	NA	NA	NA	NA	NA	NA	NA	NA	NA	NA	NA	NA	NA	NA	NA	NA	NA	NA	NA	NA	NA
beta-1,4-mannosyl-glycoprotein beta-1,4-N-acetylglucosaminyltransferase [EC:2.4.1.144]	NA	NA	NA	NA	NA	NA	NA	NA	NA	NA	NA	NA	NA	NA	NA	Present	1	c_000000000036_8	NA	NA	NA	NA	NA	NA	NA	NA	NA	NA	NA	NA	NA	NA	NA	NA	NA	NA	NA	NA	NA	NA	NA	NA	NA	NA	NA	NA	NA	NA	NA
beta-1,4-mannosyltransferase [EC:2.4.1.251]	NA	NA	NA	NA	NA	NA	NA	NA	NA	NA	NA	NA	NA	NA	NA	NA	NA	NA	NA	NA	NA	NA	NA	NA	NA	NA	NA	NA	NA	NA	NA	NA	NA	NA	NA	NA	Present	1	c_000000000031_38	NA	NA	NA	NA	NA	NA	NA	NA	NA	NA
beta-barrel assembly-enhancing protease [EC:3.4.-.-]	Present	1	c_000000000002_881	Present	1	c_000000000004_251	Present	1	c_000000000005_239	Present	1	c_000000000081_71	Present	1	c_000000000113_27	Present	1	c_000000000051_44	Present	1	c_000000000352_4	Present	1	c_000000000150_6	Present	1	c_000000000012_20	Present	1	c_000000000001_158	Present	1	c_000000000011_20	Present	1	c_000000000001_185	Present	1	c_000000000028_29	Present	1	c_000000000104_17	NA	NA	NA	Present	1	c_000000000078_20	Present
beta-galactosidase [EC:3.2.1.23]	NA	NA	NA	NA	NA	NA	NA	NA	NA	NA	NA	NA	NA	NA	NA	NA	NA	NA	NA	NA	NA	NA	NA	NA	NA	NA	NA	NA	NA	NA	NA	NA	NA	Present	1	c_000000000001_3972	NA	NA	NA	NA	NA	NA	NA	NA	NA	NA	NA	NA	NA
beta-glucosidase [EC:3.2.1.21]	Present	1	c_000000000002_1228	Present	1	c_000000000012_39	Present	1	c_000000000007_176	Present	1	c_000000000085_76	Present	1	c_000000000018_2	Present	1	c_000000000094_4	NA	NA	NA	Present	1	c_000000000164_5	Present	1	c_000000000014_34	Present	1	c_000000000001_992	Present	1	c_000000000007_2	Present	1	c_000000000001_1437	Present	1	c_000000000062_8	Present	1	c_000000000145_48	Present	1	c_000000000416_2	Present	1	c_000000000118_57	Present
beta-glucuronidase [EC:3.2.1.31]	NA	NA	NA	NA	NA	NA	NA	NA	NA	NA	NA	NA	NA	NA	NA	NA	NA	NA	NA	NA	NA	Present	1	c_000000000147_33	NA	NA	NA	NA	NA	NA	NA	NA	NA	NA	NA	NA	NA	NA	NA	NA	NA	NA	NA	NA	NA	NA	NA	NA	Present
beta-lactamase class A [EC:3.5.2.6]	NA	NA	NA	NA	NA	NA	NA	NA	NA	NA	NA	NA	NA	NA	NA	NA	NA	NA	NA	NA	NA	NA	NA	NA	NA	NA	NA	NA	NA	NA	NA	NA	NA	Present	1	c_000000000001_2461	Present	1	c_000000000086_6	NA	NA	NA	NA	NA	NA	NA	NA	NA	NA
beta-lactamase class D [EC:3.5.2.6]	NA	NA	NA	NA	NA	NA	NA	NA	NA	Present	1	c_000000000076_11	NA	NA	NA	NA	NA	NA	NA	NA	NA	Present	1	c_000000000172_3	Present	1	c_000000000013_17	NA	NA	NA	Present	1	c_000000000057_148	Present	1	c_000000000001_2439	NA	NA	NA	NA	NA	NA	NA	NA	NA	NA	NA	NA	NA
beta-N-acetylhexosaminidase [EC:3.2.1.52]	Present	1	c_000000000002_490	Present	1	c_000000000015_21	Present	1	c_000000000002_21	Present	1	c_000000000061_24	Present	1	c_000000000009_38	Present	1	c_000000000032_23	Present	1	c_000000000532_1	Present	1	c_000000000150_21	Present	1	c_000000000001_105	Present	1	c_000000000001_3740	Present	1	c_000000000040_15	Present	1	c_000000000001_453	Present	1	c_000000000042_21	Present	1	c_000000000065_10	Present	1	c_000000000226_1	Present	1	c_000000000050_6	Present
beta-phosphoglucomutase [EC:5.4.2.6]	NA	NA	NA	NA	NA	NA	NA	NA	NA	Present	1	c_000000000053_15	NA	NA	NA	NA	NA	NA	NA	NA	NA	NA	NA	NA	NA	NA	NA	NA	NA	NA	NA	NA	NA	NA	NA	NA	NA	NA	NA	NA	NA	NA	NA	NA	NA	NA	NA	NA	NA
beta-ribofuranosylaminobenzene 5'-phosphate synthase [EC:2.4.2.54]	Present	1	c_000000000003_66	Present	1	c_000000000005_82	Present	1	c_000000000007_276	Present	1	c_000000000053_10	Present	2	c_000000000071_2, c_000000000133_18	Present	1	c_000000000061_10	Present	1	c_000000000408_9	Present	1	c_000000000146_17	Present	1	c_000000000006_71	Present	1	c_000000000001_1753	Present	1	c_000000000015_22	Present	1	c_000000000001_4184	Present	1	c_000000000036_12	Present	1	c_000000000068_43	Present	1	c_000000000436_2	Present	1	c_000000000055_25	Present
bifunctional NMN adenylyltransferase/nudix hydrolase [EC:2.7.7.1 3.6.1.-]	NA	NA	NA	NA	NA	NA	NA	NA	NA	NA	NA	NA	NA	NA	NA	NA	NA	NA	NA	NA	NA	Present	1	c_000000000142_61	NA	NA	NA	NA	NA	NA	NA	NA	NA	Present	1	c_000000000001_740	Present	2	c_000000000065_69, c_000000000065_71	NA	NA	NA	NA	NA	NA	NA	NA	NA	Present
bifunctional non-homologous end joining protein LigD [EC:6.5.1.1]	NA	NA	NA	NA	NA	NA	NA	NA	NA	NA	NA	NA	NA	NA	NA	NA	NA	NA	NA	NA	NA	NA	NA	NA	NA	NA	NA	NA	NA	NA	NA	NA	NA	NA	NA	NA	NA	NA	NA	NA	NA	NA	NA	NA	NA	NA	NA	NA	NA
bifunctional UDP-N-acetylglucosamine pyrophosphorylase / glucosamine-1-phosphate N-acetyltransferase [EC:2.7.7.23 2.3.1.157]	Present	1	c_000000000001_2103	Present	1	c_000000000001_334	Present	1	c_000000000001_477	Present	1	c_000000000072_16	Present	1	c_000000000118_197	Present	1	c_000000000046_14	Present	1	c_000000000062_4	Present	1	c_000000000196_20	Present	1	c_000000000043_24	Present	1	c_000000000001_1036	Present	1	c_000000000018_5	Present	1	c_000000000001_1670	Present	1	c_000000000049_6	Present	1	c_000000000134_77	Present	1	c_000000000375_4	Present	1	c_000000000132_58	Present
bile acid:Na+ symporter, BASS family	NA	NA	NA	NA	NA	NA	NA	NA	NA	Present	1	c_000000000095_44	Present	1	c_000000000103_7	Present	1	c_000000000084_19	NA	NA	NA	NA	NA	NA	NA	NA	NA	NA	NA	NA	NA	NA	NA	Present	1	c_000000000001_1472	Present	1	c_000000000075_12	NA	NA	NA	NA	NA	NA	NA	NA	NA	Present
bilin biosynthesis protein	NA	NA	NA	NA	NA	NA	NA	NA	NA	NA	NA	NA	NA	NA	NA	NA	NA	NA	NA	NA	NA	NA	NA	NA	NA	NA	NA	NA	NA	NA	NA	NA	NA	NA	NA	NA	NA	NA	NA	NA	NA	NA	NA	NA	NA	NA	NA	NA	NA
biofilm PGA synthesis protein PgaA	NA	NA	NA	NA	NA	NA	NA	NA	NA	NA	NA	NA	NA	NA	NA	NA	NA	NA	Present	1	c_000000000367_6	NA	NA	NA	NA	NA	NA	NA	NA	NA	NA	NA	NA	NA	NA	NA	NA	NA	NA	NA	NA	NA	NA	NA	NA	NA	NA	NA	NA
biofilm PGA synthesis protein PgaD	Present	1	c_000000000001_660	Present	1	c_000000000002_163	Present	1	c_000000000003_283	Present	1	c_000000000089_49	Present	1	c_000000000099_15	Present	1	c_000000000006_45	Present	1	c_000000000367_3	NA	NA	NA	Present	1	c_000000000020_75	Present	1	c_000000000001_2090	Present	1	c_000000000050_45	NA	NA	NA	NA	NA	NA	Present	1	c_000000000080_31	Present	1	c_000000000018_3	Present	1	c_000000000034_16	NA
biopolymer transport protein ExbB	Present	5	c_000000000001_407, c_000000000001_956, c_000000000001_2189, c_000000000001_2247, c_000000000001_2310	Present	4	c_000000000002_84, c_000000000010_33, c_000000000011_2, c_000000000030_23	Present	5	c_000000000001_287, c_000000000001_364, c_000000000001_420, c_000000000003_74, c_000000000004_272	Present	5	c_000000000059_11, c_000000000080_50, c_000000000091_7, c_000000000091_30, c_000000000108_30	Present	5	c_000000000015_16, c_000000000020_22, c_000000000026_2, c_000000000080_45, c_000000000121_16	Present	5	c_000000000006_16, c_000000000029_34, c_000000000041_32, c_000000000046_109, c_000000000082_37	Present	4	c_000000000139_10, c_000000000164_22, c_000000000330_2, c_000000000481_8	Present	7	c_000000000158_18, c_000000000158_19, c_000000000163_29, c_000000000164_22, c_000000000183_66, c_000000000189_23, c_000000000206_15	Present	4	c_000000000004_62, c_000000000013_13, c_000000000025_14, c_000000000045_53	Present	5	c_000000000001_986, c_000000000001_1414, c_000000000001_1485, c_000000000001_1962, c_000000000001_3432	Present	4	c_000000000008_6, c_000000000023_5, c_000000000048_58, c_000000000062_63	Present	12	c_000000000001_1043, c_000000000001_1044, c_000000000001_1423, c_000000000001_1424, c_000000000001_1638, c_000000000001_1639, c_000000000001_1646, c_000000000001_1747, c_000000000001_1748, c_000000000001_2476, c_000000000001_2477, c_000000000001_3960	Present	9	c_000000000029_20, c_000000000029_27, c_000000000029_28, c_000000000035_42, c_000000000035_43, c_000000000052_29, c_000000000074_6, c_000000000077_5, c_000000000077_6	Present	5	c_000000000072_34, c_000000000079_10, c_000000000090_60, c_000000000090_127, c_000000000145_42	Present	6	c_000000000027_6, c_000000000278_2, c_000000000335_5, c_000000000346_4, c_000000000419_2, c_000000000430_7	Present	7	c_000000000011_26, c_000000000023_5, c_000000000026_7, c_000000000034_58, c_000000000073_8, c_000000000090_59, c_000000000137_10	Present
biopolymer transport protein ExbD	Present	5	c_000000000001_406, c_000000000001_957, c_000000000001_2190, c_000000000001_2246, c_000000000001_2311	Present	5	c_000000000002_83, c_000000000010_32, c_000000000011_3, c_000000000029_7, c_000000000030_22	Present	5	c_000000000001_286, c_000000000001_365, c_000000000001_419, c_000000000003_73, c_000000000004_273	Present	4	c_000000000059_10, c_000000000080_51, c_000000000091_6, c_000000000108_31	Present	6	c_000000000015_17, c_000000000020_23, c_000000000026_3, c_000000000060_33, c_000000000080_46, c_000000000121_17	Present	5	c_000000000006_15, c_000000000029_33, c_000000000041_31, c_000000000046_110, c_000000000082_38	Present	4	c_000000000112_1, c_000000000139_9, c_000000000164_21, c_000000000330_1	Present	5	c_000000000158_20, c_000000000163_30, c_000000000164_23, c_000000000183_65, c_000000000206_14	Present	5	c_000000000004_63, c_000000000013_14, c_000000000015_52, c_000000000025_15, c_000000000045_52	Present	5	c_000000000001_987, c_000000000001_1413, c_000000000001_1484, c_000000000001_1963, c_000000000001_3431	Present	5	c_000000000004_2, c_000000000008_7, c_000000000023_4, c_000000000048_57, c_000000000062_62	Present	7	c_000000000001_73, c_000000000001_1042, c_000000000001_1422, c_000000000001_1640, c_000000000001_1746, c_000000000001_2478, c_000000000001_3959	Present	5	c_000000000029_26, c_000000000035_44, c_000000000052_28, c_000000000074_5, c_000000000077_8	Present	5	c_000000000072_35, c_000000000079_11, c_000000000090_61, c_000000000090_128, c_000000000145_43	Present	5	c_000000000027_5, c_000000000278_3, c_000000000335_4, c_000000000346_5, c_000000000419_3	Present	7	c_000000000011_27, c_000000000023_4, c_000000000026_6, c_000000000034_57, c_000000000073_7, c_000000000090_58, c_000000000137_11	Present
biopolymer transport protein TolQ	Present	1	c_000000000002_457	Present	1	c_000000000029_8	Present	1	c_000000000008_148	Present	1	c_000000000039_3	Present	1	c_000000000060_34	Present	1	c_000000000135_50	Present	1	c_000000000430_3	Present	1	c_000000000170_14	Present	1	c_000000000015_53	Present	1	c_000000000001_1688	Present	1	c_000000000004_3	Present	1	c_000000000001_2897	Present	1	c_000000000073_22	Present	1	c_000000000101_155	Present	1	c_000000000020_12	Present	1	c_000000000053_8	Present
biopolymer transport protein TolR	Present	1	c_000000000002_456	NA	NA	NA	Present	1	c_000000000008_147	Present	2	c_000000000039_2, c_000000000091_29	NA	NA	NA	Present	1	c_000000000135_49	Present	1	c_000000000430_2	Present	2	c_000000000026_4, c_000000000170_13	NA	NA	NA	Present	1	c_000000000001_1689	NA	NA	NA	Present	2	c_000000000001_1647, c_000000000001_2898	Present	2	c_000000000029_19, c_000000000073_21	Present	1	c_000000000101_156	Present	1	c_000000000020_13	Present	1	c_000000000053_7	Present
biotin synthase [EC:2.8.1.6]	Present	1	c_000000000001_129	Present	1	c_000000000015_60	Present	1	c_000000000010_99	Present	1	c_000000000054_32	Present	1	c_000000000116_33	Present	1	c_000000000078_15	Present	1	c_000000000342_4	Present	1	c_000000000161_51	Present	1	c_000000000001_66	Present	1	c_000000000001_3356	Present	1	c_000000000052_27	Present	1	c_000000000001_2692	Present	1	c_000000000120_97	Present	1	c_000000000077_48	Present	1	c_000000000194_22	Present	1	c_000000000029_1	Present
BirA family transcriptional regulator, biotin operon repressor / biotin---[acetyl-CoA-carboxylase] ligase [EC:6.3.4.15]	Present	1	c_000000000002_970	Present	1	c_000000000027_13	Present	1	c_000000000004_177	Present	1	c_000000000094_95	Present	1	c_000000000107_3	Present	1	c_000000000006_27	Present	1	c_000000000209_4	Present	1	c_000000000022_59	Present	1	c_000000000040_41	Present	1	c_000000000001_4249	Present	1	c_000000000060_111	Present	1	c_000000000001_4396	Present	1	c_000000000116_4	Present	1	c_000000000156_47	Present	1	c_000000000354_6	Present	1	c_000000000083_64	Present
bis(5'-nucleosyl)-tetraphosphatase (symmetrical) [EC:3.6.1.41]	Present	2	c_000000000001_1946, c_000000000002_283	Present	1	c_000000000007_20	Present	2	c_000000000001_600, c_000000000012_32	Present	1	c_000000000063_16	Present	1	c_000000000041_101	Present	1	c_000000000102_14	Present	1	c_000000000310_9	Present	1	c_000000000205_14	Present	1	c_000000000050_83	Present	1	c_000000000001_978	Present	1	c_000000000071_46	Present	2	c_000000000001_1528, c_000000000001_1705	Present	2	c_000000000034_43, c_000000000047_2	Present	1	c_000000000145_34	Present	2	c_000000000157_5, c_000000000189_40	Present	2	c_000000000047_33, c_000000000132_6	Present
biuret amidohydrolase [EC:3.5.1.84]	NA	NA	NA	NA	NA	NA	NA	NA	NA	NA	NA	NA	NA	NA	NA	NA	NA	NA	NA	NA	NA	NA	NA	NA	NA	NA	NA	NA	NA	NA	NA	NA	NA	NA	NA	NA	NA	NA	NA	NA	NA	NA	NA	NA	NA	NA	NA	NA	NA
BlaI family transcriptional regulator, penicillinase repressor	NA	NA	NA	NA	NA	NA	NA	NA	NA	NA	NA	NA	NA	NA	NA	NA	NA	NA	NA	NA	NA	Present	1	c_000000000191_3	NA	NA	NA	NA	NA	NA	NA	NA	NA	NA	NA	NA	Present	1	c_000000000025_80	NA	NA	NA	NA	NA	NA	NA	NA	NA	NA
BolA family transcriptional regulator, general stress-responsive regulator	Present	1	c_000000000001_1011	Present	1	c_000000000016_19	Present	1	c_000000000003_25	Present	1	c_000000000094_24	Present	1	c_000000000050_42	Present	1	c_000000000081_15	Present	1	c_000000000310_2	Present	1	c_000000000183_78	Present	1	c_000000000039_51	Present	1	c_000000000001_2918	Present	1	c_000000000062_115	Present	1	c_000000000001_3946	Present	1	c_000000000052_17	Present	1	c_000000000097_3	Present	1	c_000000000116_10	Present	1	c_000000000119_24	Present
branched-chain amino acid aminotransferase [EC:2.6.1.42]	Present	1	c_000000000001_1860	Present	1	c_000000000007_130	Present	1	c_000000000001_663	Present	1	c_000000000093_43	Present	1	c_000000000131_7	Present	1	c_000000000151_152	Present	1	c_000000000060_3	Present	2	c_000000000111_74, c_000000000205_78	Present	1	c_000000000027_24	Present	1	c_000000000001_689	Present	1	c_000000000043_10	Present	2	c_000000000001_1236, c_000000000001_1778	Present	1	c_000000000070_4	Present	1	c_000000000022_69	Present	1	c_000000000332_10	Present	1	c_000000000090_11	Present
branched-chain amino acid transport system ATP-binding protein	NA	NA	NA	NA	NA	NA	NA	NA	NA	NA	NA	NA	NA	NA	NA	NA	NA	NA	NA	NA	NA	NA	NA	NA	NA	NA	NA	NA	NA	NA	NA	NA	NA	NA	NA	NA	NA	NA	NA	NA	NA	NA	NA	NA	NA	NA	NA	NA	NA
branched-chain amino acid transport system permease protein	NA	NA	NA	NA	NA	NA	NA	NA	NA	NA	NA	NA	NA	NA	NA	NA	NA	NA	NA	NA	NA	NA	NA	NA	NA	NA	NA	NA	NA	NA	NA	NA	NA	NA	NA	NA	NA	NA	NA	NA	NA	NA	NA	NA	NA	Present	2	c_000000000094_45, c_000000000094_46	NA
branched-chain amino acid transport system substrate-binding protein	NA	NA	NA	NA	NA	NA	NA	NA	NA	NA	NA	NA	NA	NA	NA	Present	1	c_000000000110_23	Present	1	c_000000000480_2	NA	NA	NA	NA	NA	NA	NA	NA	NA	NA	NA	NA	NA	NA	NA	NA	NA	NA	NA	NA	NA	NA	NA	NA	Present	2	c_000000000015_7, c_000000000015_9	NA
BTB/POZ domain-containing protein KCTD9	NA	NA	NA	NA	NA	NA	NA	NA	NA	NA	NA	NA	NA	NA	NA	NA	NA	NA	NA	NA	NA	NA	NA	NA	NA	NA	NA	NA	NA	NA	NA	NA	NA	NA	NA	NA	NA	NA	NA	NA	NA	NA	NA	NA	NA	NA	NA	NA	NA
c-di-GMP phosphodiesterase [EC:3.1.4.52]	Present	1	c_000000000001_717	Present	2	c_000000000006_60, c_000000000010_161	Present	1	c_000000000003_241	Present	1	c_000000000099_57	Present	1	c_000000000097_7	Present	1	c_000000000031_11	NA	NA	NA	NA	NA	NA	Present	2	c_000000000035_8, c_000000000038_51	NA	NA	NA	Present	2	c_000000000001_9, c_000000000067_13	Present	1	c_000000000001_556	Present	1	c_000000000011_23	NA	NA	NA	Present	1	c_000000000322_8	Present	1	c_000000000055_8	NA
C4-dicarboxylate transporter, DctM subunit	NA	NA	NA	NA	NA	NA	NA	NA	NA	NA	NA	NA	NA	NA	NA	NA	NA	NA	NA	NA	NA	NA	NA	NA	NA	NA	NA	NA	NA	NA	NA	NA	NA	NA	NA	NA	NA	NA	NA	NA	NA	NA	NA	NA	NA	NA	NA	NA	NA
[truncated: 2,104 more rows]
[truncated: 51 more columns]
